# Supplementary material for: Motion capture dataset of 137 post-operative total hip replacement patients performing activities of daily living
Source: Sci Data. 2026 Mar 6;13:616. doi: 10.1038/s41597-026-06925-w (PMC13086958; doi:10.1038/s41597-026-06925-w)
Supplement: Supplementary file 1 — Supplementary Table 1 - Participant Demographic Information [file 41597_2026_6925_MOESM1_ESM.xlsx]

## Sheet: Patient Information
Study_ID	Collection Date	Mass (Kg)	Height (cm)	BMI	Operated Limb	Sex	Age (years)	Time since THR (years)	Activities of Daily Living (Number of trials)	Walk	Fast	STS	Ascent	Descent	Lunge	Squat
LLJ_001	2014-09-15	92.76	171.5	31.5379	Left	Male	57	1		4	3	3			3
LLJ_002	2014-09-15	85.64	179	26.7283	Both	Male	63	4		4	5	3			3	3
LLJ_003	2014-09-16	81.18	177	25.9121	Right	Male	71	4		3	3	3			3
LLJ_004	2014-09-17	68.01	159	26.9016	Right	Female	65	1		3	3
LLJ_005	2014-09-17	91.07	164	33.8601	Both	Male	71	2		3	4	3
LLJ_006	2014-09-18	77.98	157.5	31.4356	Left	Male	76	3		4	4	3			3
LLJ_008	2014-09-29	88.13	174	29.1089	right	Male	81	4		4	3	3			3
LLJ_009	2014-09-29	60.55	153	25.8661	Right	Female	80	1		5	3	3			3
LLJ_010	2014-09-30	104.5	172	35.3231	Left	Male	61	2		3	4	3			3	3
LLJ_011	2014-10-01	80.6	169.5	28.0541	Left	Male	78	1		4	5				3
LLJ_013	2014-10-02	73.08	165	26.843	Right	Female	77	1		4	5	3			3
LLJ_014	2014-10-03	100.95	169.5	35.1372	Left	Male	67	2		4	4	3			3
LLJ_015	2014-10-06	71.3558	165.5	26.0515	Left	Male	77	2		3		3			3
LLJ_016	2014-10-10	85.1172	170	29.4523	Left	Male	80	3		4	3	3
LLJ_017	2014-10-08	62.3853	160.5	24.2177	Both	Female	74	3		4	3	3			3
LLJ_018	2014-10-08	78.39	170	27.1246	Right	Male	77	4		4	4	3			3	3
LLJ_019	2014-10-13	78.69	172.5	26.4449	Both	Male	78	4		4	5	3
LLJ_021	2014-10-15	82.67	161	31.8931	Both	Female	78	3		4	4	3
LLJ_022	2014-10-15	68.55	165.5	25.0272	Left	Female	62	5		5	5	3			3	3
LLJ_023	2014-10-22	76.45	163.5	28.5984	Left	Male	74	1		5	3	3
LLJ_024	2014-10-22	82.97	154.5	34.7587	Left	Female	77	4		4		3
LLJ_025	2014-10-23	68.39	177	21.8296	Right	Female	72	2		4	3	3			4	3
LLJ_026	2014-10-23	76.86	178	24.2583	Left	Male	80	4		5	4	3
LLJ_027	2014-10-24	86.03	168	30.4812	Left	Male	73	1		4	4	3			3
LLJ_028	2014-10-24	81.54	172	27.5622	Right	Male	81	2		5	3	3
LLJ_029	2014-10-25	59.8	166	21.7013	Right	Female	58	3		4	3	3			3	3
LLJ_030	2014-10-28	61.21	162.5	23.1801	Both	Female	73	1		5	3	3
LLJ_031	2014-10-29	97.9	178	30.8989	Right	Male	66	3		4	3	3
LLJ_032	2014-10-29	94	158.5	37.417	Both	Female	73	3		6		3
LLJ_033	2014-10-30	64.7299	155	26.9427	Left	Female	69	1		4	3	3			3
LLJ_034	2014-10-30	68	172	22.9854	Right	Female	62	1		4	3	3
LLJ_035	2014-10-31	74.72	164	27.7811	Right	Female	71	2		4	4	3				3
LLJ_036	2014-10-31	80.53	162	30.6851	Both	Male	80	2		4		3
LLJ_037	2014-11-04	88.68	161	34.2116	Both	Female	62	4		5	5	3
LLJ_038	2014-12-01	87.2	180.5	26.7647	Right	Male	82	4		5	4	3
LLJ_039	2014-12-01	84.3	171	28.8294	Left	Male	68	1		4	4	3			3	3
LLJ_040	2014-12-02	77.17	160	30.1445	Right	Male	73	1		3	5	3			3
LLJ_041	2014-12-03	73.2	174.5	24.0392	left	Male	72	1		3	4	3				3
LLJ_042	2014-12-04	81.35	167	29.1692	right	Female	81	5		5	5	3
LLJ_043	2014-12-04	58.3	158	23.3536	Both	Female	67	3		5	3	3
LLJ_044	2014-12-05	44.95	155.5	18.5896	Both	Female	80	5		3		3
LLJ_046	2014-12-09	98.9	161.5	37.9185	Both	Male	62	1		5	5	3
LLJ_047	2014-12-11	65.23	159	25.802	Both	Female	66	3		5	5	3
LLJ_048	2014-12-11	66	166	23.9512	Both	Female	65	4		5	4	3			3
LLJ_049	2015-01-28	61.7	158.5	24.5599	Left	Female	73	3		4	4	3
LLJ_050	2015-01-29	68.04	163.5	25.4524	Right	Female	63	2		5	3	3
LLJ_051	2015-02-10	64.8	158	25.9574	Right	Female	66	1		4	4	3				3
LLJ_052	2015-02-11	72.68	172	24.5673	Right	Female	72	3		5	4	3
LLJ_053	2015-12-12	87.5	171.5	29.7495	Left	Male	62	4		5	3	3			3	3
LLJ_055	2015-02-18	68.19	159	26.9728	Left	Male	78	2		3		3
LLJ_057	2015-03-30	71.46	168.2	25.2587	Both	Female	62	1		5	3	3
LLJ_058	2015-04-01	51.17	154	21.5762	right	Female	72	3		5	3	3
LLJ_059	2015-04-01	77.87	162	29.6715	Both	Female	65	1		5	5	3
LLJ_060	2015-04-02	99.5	165	36.5473	right	Female	65	1		5	3	3
LLJ_061	2015-04-08	102	190	28.2548	Right	Male	79	2		3	3	3
LLJ_062	2015-04-08	56.6	169	19.8172	both	Female	63	2		5	5	3	3	3	3	3
LLJ_063	2015-04-09	70.69	157	28.6786	left	Female	79	1		6		3	3	3
LLJ_064	2015-04-09	80.32	160	31.375	left	Male	77	5		3	6	3	3	3
LLJ_065	2015-04-14	79.4	152	34.3663	Both	Female	63	1		5	6	3	3	3
LLJ_066	2015-04-15	80.04	167.5	28.5284	Right	Female	67	3		5	5	3
LLJ_068	2015-04-16	63.91	165	23.4747	Both	Male	85	2		3		3	3	3
LLJ_069	2015-04-16	93.7	170	32.4221	Both	Male	79	2		6	6	3
LLJ_070	2015-04-17	88.6	166	32.1527	right	Female	65	6		4	4	3	3	3	3	3
LLJ_071	2015-04-20	90.44	172	30.5706	right	Male	68	1		5	5	3	3	3	3
LLJ_072	2015-04-23	64.3	154	27.1125	right	Female	69	5		5	3	3				3
LLJ_073	2015-04-21	85.42	178	26.96	left	Male	64	4		5	4	3			3	3
LLJ_074	2015-04-22	82	172	27.7177	Both	Male	74	2		5	5	3	3	3
LLJ_075	2015-04-23	79.9	166.5	28.8216	Both	Male	69	5		5	5	3	3	3	3	3
LLJ_076	2015-04-29	88.05	167.5	31.3834	both	Female	62	5		6	5	3	3	3
LLJ_077	2015-04-30	79.5	168.5	28.0006	Left	Female	58	3		5	3	3
LLJ_078	2015-04-30	79.45	152	34.388	left	Female	79	2		6		3	3	3
LLJ_079	2015-05-05	93.17	161.5	35.7216	left	Female	72	1		6		3	3
LLJ_080	2015-05-06	62.18	168.5	21.9003	right	Female	76	1		3	3	3
LLJ_081	2015-05-06	91.26	175.5	29.6296	right	Female	67	3		5	5	3
LLJ_082	2015-06-07	72.52	157.5	29.2346	Right	Female	84	1		3		3
LLJ_083	2015-05-12	89.7	166	32.5519	Right	Female	71	2		6	5	3
LLJ_084	2015-05-18	86	178	27.143	both	Male	69	3		4	4	3
LLJ_085	2015-05-18	90.7	177	28.9508	Both	Male	67	3		3	4	3
LLJ_086	2015-05-20	75.13	159.5	29.5319	right	Female	68	4		3	3	3
LLJ_088	2015-06-15	54	157	21.9076	right	Female	80	5		5	5	3			3
LLJ_089	2015-06-17	72.84	169.5	25.3531	Left	Male	80	4		4	3	3
LLJ_090	2015-06-18	67.53	159	26.7118	both	Female	73	5		5	5	3
LLJ_092	2015-06-22	73.8532	168	26.1668	left	Male	86	1		5	3	3			3
LLJ_093	2015-06-22	77.8797	172	26.3249	Right	Male	69	5		5	5	3			3	3
LLJ_094	2015-06-23	76.5545	158	30.666	Right	Female	75	5		5	5	3
LLJ_096	2015-06-24	64.9337	162.5	24.5903	both	Female	83	2		6		3
LLJ_097	2015-06-25	68.9399	160	26.9296	Right	Female	72	1		5	4	3			3	3
LLJ_098	2015-06-25	66.8196	150	29.6976	Both	Female	69	1		3	4	3
LLJ_099	2015-05-26	76.6972	165	28.1716	Left	Male	78	4		5	3	3				3
LLJ_100	2015-06-26	83.9959	175	27.4272	Left	Male	77	3		4	4	3
LLJ_101	2015-06-30	77.1458	165.5	28.1654	right	Male	80	1		5	3	3			3
LLJ_102	2015-07-02	61.5189	159.5	24.1817	Both	Female	70	1		4	5	3
LLJ_105	2015-07-03	86.1876	174	28.4673	right	Male	68	3		4	3	3
LLJ_106	2015-07-06	63.3028	157.5	25.5189	right	Female	80	5		7		3
LLJ_108	2015-07-09	78.1651	171.5	26.5757	left	Male	67	2		4	3	3	3	3	3	3
LLJ_109	2015-07-09	99.5596	166	36.1299	left	Female	57	4		4	5	3	3	3
LLJ_110	2015-07-10	64.5994	154	27.2387	right	Female	84	4		6		3
LLJ_111	2015-07-15	65.9123	158.5	26.2366	Both	Female	79	2		4	4	3	3	3
LLJ_112	2015-07-15	75.4332	176	24.3522	right	Male	71	2		4	4	3
LLJ_114	2015-07-21	76.4526	177	24.4031	right	Male	60	5		3	3	3	3	3	3	3
LLJ_115	2015-07-23	71.0163	163	26.729	Both	Male	80	4		4	3	3	3	3
LLJ_116	2015-07-24	112.334	182	33.9133	right	Male	62	1		3	3	3	3	3
LLJ_117	2015-07-24	81.4781	172.5	27.3818	right	Male	91	2		6	4	3	3	3
LLJ_118	2015-08-03	116.106	180	35.8352	right	Male	62	2		4	5	3	3	3
LLJ_119	2015-08-03	86.5688	161.5	33.1907	Both	Female	83	5		5		3
LLJ_120	2015-08-04	77.7982	173	25.9942	left	Male	65	2		3	5	3	3	3	3	3
LLJ_121	2015-08-05	105.994	170	36.6761	left	Male	68	5		3	3	3	3	3		3
LLJ_123	2015-08-13	96.055	174	31.7265	Both	Male	67	3		4	5	3	3	3		3
LLJ_124	2015-08-13	87.4414	165	32.118	left	Male	69	5		4	3	3	3	3
LLJ_125	2015-08-14	72.3344	174	23.8916	left	Male	60	3		3	6	3	3	3
LLJ_126	2015-08-17	47.0438	143.5	22.8454	right	Female	80	2		5		3
LLJ_127	2015-08-18	72.9154	165	26.7825	Both	Female	68	2		4	3	3	3	3
LLJ_128	2015-08-20	80.4791	165	29.5607	Both	Female	75	4		5	3	3	3	3
LLJ_129	2015-08-24	75.6881	179.5	23.4908	left	Male	65	5		4	5	3	3	3
LLJ_130	2015-08-25	77.9409	168	27.6151	left	Female	78	2		4	3	3	3	3
LLJ_131	2015-08-26	86.6871	176	27.9852	right	Male	73	6		4	3	3	3	3		3
LLJ_132	2015-08-27	77.1356	166	27.9923	Both	Female	77	3		3	4	3	3	3
LLJ_133	2015-08-27	56.7309	155.5	23.4617	Both	Female	77	2		5	5	3	3	3
LLJ_134	2015-09-08	84.4546	157	34.2629	Both	Female	56	5		4	4	3	3	3
LLJ_135	2015-09-09	87.0999	172	29.4416	right	Male	68	2		4	3	3	3	3	3	3
LLJ_136	2015-09-09	102.65	174	33.9049	Both	Male	67	5		3	3	3	3	3
LLJ_137	2015-09-09	75.5352	175	24.6645	Both	Male	55	2		4	4	3	3	3		3
LLJ_138	2015-09-10	66.4628	158.5	26.4557	Both	Female	79	2		5	4	3			3	3
LLJ_139	2015-09-11	79.9796	166	29.0244	left	Female	66	4		3	3	3	3	3		3
LLJ_140	2015-09-15	63.9857	167.5	22.8062	right	Male	65	1		5	5	3	3	3	3	3
LLJ_141	2015-09-16	77.5637	178.5	24.3435	Both	Male	75	5		3	3	3	3	3		3
LLJ_142	2015-09-16	65.8389	166	23.8928	left	Male	53	2		3	5	3	3	3		3
LLJ_143	2015-09-17	80.6096	157	32.703	Both	Female	66	3		5	3	3	3	3
LLJ_144	2015-09-18	65.3721	156	26.8623	right	Female	89	5		3	3	3
LLJ_145	2015-09-21	88.9806	170	30.7891	right	Male	66	4		3	3	3				3
LLJ_146	2015-09-21	84.2497	179	26.2944	right	Male	76	3		3	4	3	3	3
LLJ_147	2015-09-21	80.8359	160	31.5765	left	Female	71	4		3	3	3	3	3
LLJ_148	2015-09-23	58.1142	156	23.8799	Both	Female	78	2		3	3	3	3	3
LLJ_149	2015-09-24	74.21	154	31.2911	Both	Female	84	5		4		3
LLJ_150	2015-09-24	92.5586	177	29.5441	left	Male	78	2		3	3	3	3	3		3
LLJ_151	2015-10-01	92.7625	176	29.9466	right	Male	65	3		3	5	3	3	3
LLJ_152	2015-10-01	53.4455	141.5	26.693	left	Female	71	2		4	6	3	3	3
Average		77.859	166.082	28.1646	41 =Left	67= Male	71.5182	2.81752	Number of Trials	582	472	405	140	136	115	102
SD		13.0492	8.37096	3.91742	51 =Right	70= Female	7.70227	1.44109
					45 =Both					137	120	135	47	46	38	34
									Average trials per patient	4	4	3	3	3	3	3
