# Supplementary material for: Motion capture dataset of 137 post-operative total hip replacement patients performing activities of daily living
Source: Sci Data. 2026 Mar 6;13:616. doi: 10.1038/s41597-026-06925-w (PMC13086958; doi:10.1038/s41597-026-06925-w)
Supplement: Supplementary file 2 — Supplementary Table 2 - Trial information [file 41597_2026_6925_MOESM2_ESM.xlsx]

## Sheet: Trial information
subject	trial	number	c3dfile	static
LLJ_001	fast	3	fast_03_.c3d	static_02
LLJ_001	fast	4	fast_04_.c3d	static_02
LLJ_001	fast	5	fast_05_.c3d	static_02
LLJ_001	fast	6	fast_06_.c3d	static_02
LLJ_001	lunge	2	lunge_02_.c3d	static_03
LLJ_001	lunge	3	lunge_03_.c3d	static_03
LLJ_001	lunge	4	lunge_04_.c3d	static_03
LLJ_001	static	2	static_02_.c3d
LLJ_001	static	3	static_03_.c3d
LLJ_001	sts	1	sts_01_.c3d	static_05
LLJ_001	sts	3	sts_03_.c3d	static_05
LLJ_001	sts	4	sts_04_.c3d	static_05
LLJ_001	walk	4	walk_04_.c3d	static_02
LLJ_001	walk	6	walk_06_.c3d	static_02
LLJ_001	walk	8	walk_08_.c3d	static_02
LLJ_001	walk	9	walk_09_.c3d	static_02
LLJ_002	fast	2	fast_02_.c3d	static_08
LLJ_002	fast	3	fast_03_.c3d	static_08
LLJ_002	fast	5	fast_05_.c3d	static_08
LLJ_002	fast	7	fast_07_.c3d	static_08
LLJ_002	fast	12	fast_12_.c3d	static_08
LLJ_002	lunge	1	lunge_01_.c3d	static_08
LLJ_002	lunge	2	lunge_02_.c3d	static_08
LLJ_002	lunge	3	lunge_03_.c3d	static_08
LLJ_002	squat	1	squat_01_.c3d	static_04
LLJ_002	squat	2	squat_02_.c3d	static_04
LLJ_002	squat	3	squat_03_.c3d	static_04
LLJ_002	static	2	static_02_.c3d
LLJ_002	static	4	static_04_.c3d
LLJ_002	static	5	static_05_.c3d
LLJ_002	static	8	static_08_.c3d
LLJ_002	sts	1	sts_01_.c3d	static_08
LLJ_002	sts	2	sts_02_.c3d	static_08
LLJ_002	sts	3	sts_03_.c3d	static_08
LLJ_002	walk	4	walk_04_.c3d	static_02
LLJ_002	walk	6	walk_06_.c3d	static_02
LLJ_002	walk	7	walk_07_.c3d	static_02
LLJ_002	walk	8	walk_08_.c3d	static_02
LLJ_003	fast	2	fast_02_.c3d	static_04
LLJ_003	fast	6	fast_06_.c3d	static_04
LLJ_003	fast	8	fast_08_.c3d	static_04
LLJ_003	lunge	1	lunge_01_.c3d	static_04
LLJ_003	lunge	3	lunge_03_.c3d	static_04
LLJ_003	lunge	4	lunge_04_.c3d	static_04
LLJ_003	static	3	static_03_.c3d
LLJ_003	static	4	static_04_.c3d
LLJ_003	sts	1	sts_01_.c3d	static_03
LLJ_003	sts	2	sts_02_.c3d	static_03
LLJ_003	sts	4	sts_04_.c3d	static_03
LLJ_003	walk	4	walk_04_.c3d	static_03
LLJ_003	walk	6	walk_06_.c3d	static_03
LLJ_003	walk	7	walk_07_.c3d	static_03
LLJ_004	fast	1	fast_01_.c3d	static_01
LLJ_004	fast	3	fast_03_.c3d	static_01
LLJ_004	fast	4	fast_04_.c3d	static_01
LLJ_004	static	1	static_01_.c3d
LLJ_004	walk	7	walk_07_.c3d	static_01
LLJ_004	walk	10	walk_10_.c3d	static_01
LLJ_004	walk	14	walk_14_.c3d	static_01
LLJ_005	fast	1	fast_01_.c3d	static_01
LLJ_005	fast	3	fast_03_.c3d	static_01
LLJ_005	fast	5	fast_05_.c3d	static_01
LLJ_005	fast	6	fast_06_.c3d	static_01
LLJ_005	static	1	static_01_.c3d
LLJ_005	sts	1	sts_01_.c3d	static_01
LLJ_005	sts	2	sts_02_.c3d	static_01
LLJ_005	sts	4	sts_04_.c3d	static_01
LLJ_005	walk	4	walk_04_.c3d	static_01
LLJ_005	walk	6	walk_06_.c3d	static_01
LLJ_005	walk	7	walk_07_.c3d	static_01
LLJ_006	fast	4	fast_04_.c3d	static_03
LLJ_006	fast	7	fast_07_.c3d	static_03
LLJ_006	fast	9	fast_09_.c3d	static_03
LLJ_006	fast	11	fast_11_.c3d	static_03
LLJ_006	lunge	1	lunge_01_.c3d	static_04
LLJ_006	lunge	2	lunge_02_.c3d	static_04
LLJ_006	lunge	3	lunge_03_.c3d	static_04
LLJ_006	static	2	static_02_.c3d
LLJ_006	static	3	static_03_.c3d
LLJ_006	static	4	static_04_.c3d
LLJ_006	sts	1	sts_01_.c3d	static_02
LLJ_006	sts	2	sts_02_.c3d	static_02
LLJ_006	sts	3	sts_03_.c3d	static_02
LLJ_006	walk	2	walk_02_.c3d	static_02
LLJ_006	walk	9	walk_09_.c3d	static_02
LLJ_006	walk	10	walk_10_.c3d	static_02
LLJ_006	walk	11	walk_11_.c3d	static_02
LLJ_008	fast	1	fast_01_.c3d	static_02
LLJ_008	fast	2	fast_02_.c3d	static_02
LLJ_008	fast	3	fast_03_.c3d	static_02
LLJ_008	lunge	1	lunge_01_.c3d	static_03
LLJ_008	lunge	2	lunge_02_.c3d	static_03
LLJ_008	lunge	3	lunge_03_.c3d	static_03
LLJ_008	static	2	static_02_.c3d
LLJ_008	static	3	static_03_.c3d
LLJ_008	sts	1	sts_01_.c3d	static_02
LLJ_008	sts	3	sts_03_.c3d	static_02
LLJ_008	sts	4	sts_04_.c3d	static_02
LLJ_008	walk	2	walk_02_.c3d	static_02
LLJ_008	walk	8	walk_08_.c3d	static_02
LLJ_008	walk	9	walk_09_.c3d	static_02
LLJ_008	walk	11	walk_11_.c3d	static_02
LLJ_009	fast	6	fast_06_.c3d	static_04
LLJ_009	fast	7	fast_07_.c3d	static_04
LLJ_009	fast	8	fast_08_.c3d	static_04
LLJ_009	lunge	1	lunge_01_.c3d	static_04
LLJ_009	lunge	2	lunge_02_.c3d	static_04
LLJ_009	lunge	3	lunge_03_.c3d	static_04
LLJ_009	static	1	static_01_.c3d
LLJ_009	static	3	static_03_.c3d
LLJ_009	static	4	static_04_.c3d
LLJ_009	sts	1	sts_01_.c3d	static_04
LLJ_009	sts	2	sts_02_.c3d	static_04
LLJ_009	sts	3	sts_03_.c3d	static_04
LLJ_009	walk	1	walk_01_.c3d	static_01
LLJ_009	walk	2	walk_02_.c3d	static_01
LLJ_009	walk	5	walk_05_.c3d	static_01
LLJ_009	walk	8	walk_08_.c3d	static_03
LLJ_009	walk	11	walk_11_.c3d	static_03
LLJ_010	fast	3	fast_03_.c3d	static_02
LLJ_010	fast	4	fast_04_.c3d	static_02
LLJ_010	fast	6	fast_06_.c3d	static_02
LLJ_010	fast	8	fast_08_.c3d	static_02
LLJ_010	lunge	1	lunge_01_.c3d	static_03
LLJ_010	lunge	2	lunge_02_.c3d	static_03
LLJ_010	lunge	3	lunge_03_.c3d	static_03
LLJ_010	squat	1	squat_01_.c3d	static_03
LLJ_010	squat	2	squat_02_.c3d	static_03
LLJ_010	squat	3	squat_03_.c3d	static_03
LLJ_010	static	1	static_01_.c3d
LLJ_010	static	2	static_02_.c3d
LLJ_010	static	3	static_03_.c3d
LLJ_010	static	4	static_04_.c3d
LLJ_010	sts	1	sts_01_.c3d	static_04
LLJ_010	sts	2	sts_02_.c3d	static_04
LLJ_010	sts	3	sts_03_.c3d	static_04
LLJ_010	walk	2	walk_02_.c3d	static_01
LLJ_010	walk	3	walk_03_.c3d	static_01
LLJ_010	walk	7	walk_07_.c3d	static_01
LLJ_011	fast	1	fast_01_.c3d	static_01
LLJ_011	fast	2	fast_02_.c3d	static_01
LLJ_011	fast	3	fast_03_.c3d	static_01
LLJ_011	fast	4	fast_04_.c3d	static_01
LLJ_011	fast	5	fast_05_.c3d	static_01
LLJ_011	lunge	2	lunge_02_.c3d	static_01
LLJ_011	lunge	3	lunge_03_.c3d	static_01
LLJ_011	lunge	4	lunge_04_.c3d	static_01
LLJ_011	static	1	static_01_.c3d
LLJ_011	static	2	static_02_.c3d
LLJ_011	walk	7	walk_07_.c3d	static_01
LLJ_011	walk	11	walk_11_.c3d	static_01
LLJ_011	walk	13	walk_13_.c3d	static_01
LLJ_011	walk	15	walk_15_.c3d	static_01
LLJ_013	fast	3	fast_03_.c3d	static_01
LLJ_013	fast	4	fast_04_.c3d	static_01
LLJ_013	fast	6	fast_06_.c3d	static_01
LLJ_013	fast	7	fast_07_.c3d	static_01
LLJ_013	fast	8	fast_08_.c3d	static_01
LLJ_013	lunge	2	lunge_02_.c3d	static_01
LLJ_013	lunge	3	lunge_03_.c3d	static_01
LLJ_013	lunge	4	lunge_04_.c3d	static_01
LLJ_013	static	1	static_01_.c3d
LLJ_013	sts	1	sts_01_.c3d	static_01
LLJ_013	sts	2	sts_02_.c3d	static_01
LLJ_013	sts	3	sts_03_.c3d	static_01
LLJ_013	walk	2	walk_02_.c3d	static_01
LLJ_013	walk	4	walk_04_.c3d	static_01
LLJ_013	walk	6	walk_06_.c3d	static_01
LLJ_013	walk	7	walk_07_.c3d	static_01
LLJ_014	fast	5	fast_05_.c3d	static_03
LLJ_014	fast	8	fast_08_.c3d	static_03
LLJ_014	fast	9	fast_09_.c3d	static_03
LLJ_014	fast	10	fast_10_.c3d	static_03
LLJ_014	lunge	1	lunge_01_.c3d	static_03
LLJ_014	lunge	2	lunge_02_.c3d	static_03
LLJ_014	lunge	4	lunge_04_.c3d	static_03
LLJ_014	static	3	static_03_.c3d
LLJ_014	sts	1	sts_01_.c3d	static_03
LLJ_014	sts	2	sts_02_.c3d	static_03
LLJ_014	sts	3	sts_03_.c3d	static_03
LLJ_014	walk	1	walk_01_.c3d	static_03
LLJ_014	walk	3	walk_03_.c3d	static_03
LLJ_014	walk	4	walk_04_.c3d	static_03
LLJ_014	walk	9	walk_09_.c3d	static_03
LLJ_015	lunge	2	lunge_02_.c3d	static_01
LLJ_015	lunge	3	lunge_03_.c3d	static_01
LLJ_015	lunge	4	lunge_04_.c3d	static_01
LLJ_015	static	1	static_01_.c3d
LLJ_015	sts	1	sts_01_.c3d	static_01
LLJ_015	sts	2	sts_02_.c3d	static_01
LLJ_015	sts	3	sts_03_.c3d	static_01
LLJ_015	walk	5	walk_05_.c3d	static_01
LLJ_015	walk	7	walk_07_.c3d	static_01
LLJ_015	walk	8	walk_08_.c3d	static_01
LLJ_016	fast	5	fast_05_.c3d	static_01
LLJ_016	fast	6	fast_06_.c3d	static_01
LLJ_016	fast	8	fast_08_.c3d	static_01
LLJ_016	static	1	static_01_.c3d
LLJ_016	sts	1	sts_01_.c3d	static_01
LLJ_016	sts	2	sts_02_.c3d	static_01
LLJ_016	sts	3	sts_03_.c3d	static_01
LLJ_016	walk	2	walk_02_.c3d	static_01
LLJ_016	walk	6	walk_06_.c3d	static_01
LLJ_016	walk	7	walk_07_.c3d	static_01
LLJ_016	walk	8	walk_08_.c3d	static_01
LLJ_017	fast	1	fast_01_.c3d	static_01
LLJ_017	fast	2	fast_02_.c3d	static_01
LLJ_017	fast	4	fast_04_.c3d	static_01
LLJ_017	lunge	1	lunge_01_.c3d	static_01
LLJ_017	lunge	2	lunge_02_.c3d	static_01
LLJ_017	lunge	3	lunge_03_.c3d	static_01
LLJ_017	static	1	static_01_.c3d
LLJ_017	sts	1	sts_01_.c3d	static_01
LLJ_017	sts	2	sts_02_.c3d	static_01
LLJ_017	sts	3	sts_03_.c3d	static_01
LLJ_017	walk	2	walk_02_.c3d	static_01
LLJ_017	walk	4	walk_04_.c3d	static_01
LLJ_017	walk	6	walk_06_.c3d	static_01
LLJ_017	walk	7	walk_07_.c3d	static_01
LLJ_018	fast	1	fast_01_.c3d	static_02
LLJ_018	fast	2	fast_02_.c3d	static_02
LLJ_018	fast	3	fast_03_.c3d	static_02
LLJ_018	fast	4	fast_04_.c3d	static_02
LLJ_018	lunge	1	lunge_01_.c3d	static_02
LLJ_018	lunge	2	lunge_02_.c3d	static_02
LLJ_018	lunge	3	lunge_03_.c3d	static_02
LLJ_018	squat	3	squat_03_.c3d	static_02
LLJ_018	squat	4	squat_04_.c3d	static_02
LLJ_018	squat	5	squat_05_.c3d	static_02
LLJ_018	static	2	static_02_.c3d
LLJ_018	sts	2	sts_02_.c3d	static_02
LLJ_018	sts	3	sts_03_.c3d	static_02
LLJ_018	sts	4	sts_04_.c3d	static_02
LLJ_018	walk	2	walk_02_.c3d	static_02
LLJ_018	walk	3	walk_03_.c3d	static_02
LLJ_018	walk	4	walk_04_.c3d	static_02
LLJ_018	walk	6	walk_06_.c3d	static_02
LLJ_019	fast	1	fast_01_.c3d	static_01
LLJ_019	fast	3	fast_03_.c3d	static_01
LLJ_019	fast	5	fast_05_.c3d	static_01
LLJ_019	fast	7	fast_07_.c3d	static_01
LLJ_019	fast	9	fast_09_.c3d	static_01
LLJ_019	static	1	static_01_.c3d
LLJ_019	sts	1	sts_01_.c3d	static_01
LLJ_019	sts	2	sts_02_.c3d	static_01
LLJ_019	sts	3	sts_03_.c3d	static_01
LLJ_019	walk	1	walk_01_.c3d	static_01
LLJ_019	walk	6	walk_06_.c3d	static_01
LLJ_019	walk	8	walk_08_.c3d	static_01
LLJ_019	walk	10	walk_10_.c3d	static_01
LLJ_021	fast	2	fast_02_.c3d	static_01
LLJ_021	fast	3	fast_03_.c3d	static_01
LLJ_021	fast	5	fast_05_.c3d	static_01
LLJ_021	fast	7	fast_07_.c3d	static_01
LLJ_021	static	1	static_01_.c3d
LLJ_021	sts	2	sts_02_.c3d	static_01
LLJ_021	sts	3	sts_03_.c3d	static_01
LLJ_021	sts	4	sts_04_.c3d	static_01
LLJ_021	walk	2	walk_02_.c3d	static_01
LLJ_021	walk	3	walk_03_.c3d	static_01
LLJ_021	walk	6	walk_06_.c3d	static_01
LLJ_021	walk	7	walk_07_.c3d	static_01
LLJ_022	fast	1	fast_01_.c3d	static_01
LLJ_022	fast	2	fast_02_.c3d	static_01
LLJ_022	fast	5	fast_05_.c3d	static_01
LLJ_022	fast	6	fast_06_.c3d	static_01
LLJ_022	fast	8	fast_08_.c3d	static_01
LLJ_022	lunge	2	lunge_02_.c3d	static_01
LLJ_022	lunge	3	lunge_03_.c3d	static_01
LLJ_022	lunge	4	lunge_04_.c3d	static_01
LLJ_022	squat	1	squat_01_.c3d	static_01
LLJ_022	squat	3	squat_03_.c3d	static_01
LLJ_022	squat	4	squat_04_.c3d	static_01
LLJ_022	static	1	static_01_.c3d
LLJ_022	sts	1	sts_01_.c3d	static_01
LLJ_022	sts	2	sts_02_.c3d	static_01
LLJ_022	sts	3	sts_03_.c3d	static_01
LLJ_022	walk	1	walk_01_.c3d	static_01
LLJ_022	walk	2	walk_02_.c3d	static_01
LLJ_022	walk	3	walk_03_.c3d	static_01
LLJ_022	walk	4	walk_04_.c3d	static_01
LLJ_022	walk	5	walk_05_.c3d	static_01
LLJ_023	fast	2	fast_02_.c3d	static_01
LLJ_023	fast	4	fast_04_.c3d	static_01
LLJ_023	fast	6	fast_06_.c3d	static_01
LLJ_023	static	1	static_01_.c3d
LLJ_023	static	2	static_02_.c3d
LLJ_023	sts	1	sts_01_.c3d	static_01
LLJ_023	sts	3	sts_03_.c3d	static_01
LLJ_023	sts	4	sts_04_.c3d	static_01
LLJ_023	walk	3	walk_03_.c3d	static_01
LLJ_023	walk	4	walk_04_.c3d	static_01
LLJ_023	walk	5	walk_05_.c3d	static_01
LLJ_023	walk	8	walk_08_.c3d	static_01
LLJ_023	walk	10	walk_10_.c3d	static_01
LLJ_024	static	3	static_03_.c3d
LLJ_024	sts	1	sts_01_.c3d	static_03
LLJ_024	sts	2	sts_02_.c3d	static_03
LLJ_024	sts	3	sts_03_.c3d	static_03
LLJ_024	walk	5	walk_05_.c3d	static_03
LLJ_024	walk	7	walk_07_.c3d
LLJ_024	walk	8	walk_08_.c3d	static_03
LLJ_024	walk	9	walk_09_.c3d	static_03
LLJ_025	fast	2	fast_02_.c3d	static_01
LLJ_025	fast	8	fast_08_.c3d	static_01
LLJ_025	fast	9	fast_09_.c3d	static_01
LLJ_025	lunge	1	lunge_01_.c3d	static_01
LLJ_025	lunge	2	lunge_02_.c3d	static_01
LLJ_025	lunge	3	lunge_03_.c3d	static_01
LLJ_025	lunge	4	lunge_04_.c3d	static_01
LLJ_025	squat	2	squat_02_.c3d	static_01
LLJ_025	squat	3	squat_03_.c3d	static_01
LLJ_025	squat	4	squat_04_.c3d	static_01
LLJ_025	static	1	static_01_.c3d
LLJ_025	static	3	static_03_.c3d
LLJ_025	sts	1	sts_01_.c3d	static_01
LLJ_025	sts	2	sts_02_.c3d	static_01
LLJ_025	sts	3	sts_03_.c3d	static_01
LLJ_025	walk	1	walk_01_.c3d	static_01
LLJ_025	walk	3	walk_03_.c3d	static_01
LLJ_025	walk	5	walk_05_.c3d	static_01
LLJ_025	walk	9	walk_09_.c3d	static_01
LLJ_026	fast	2	fast_02_.c3d	static_02
LLJ_026	fast	5	fast_05_.c3d	static_02
LLJ_026	fast	9	fast_09_.c3d	static_02
LLJ_026	fast	10	fast_10_.c3d	static_02
LLJ_026	static	2	static_02_.c3d
LLJ_026	sts	2	sts_02_.c3d	static_02
LLJ_026	sts	3	sts_03_.c3d	static_02
LLJ_026	sts	4	sts_04_.c3d	static_02
LLJ_026	walk	1	walk_01_.c3d	static_02
LLJ_026	walk	3	walk_03_.c3d	static_02
LLJ_026	walk	5	walk_05_.c3d	static_02
LLJ_026	walk	8	walk_08_.c3d	static_02
LLJ_026	walk	9	walk_09_.c3d	static_02
LLJ_027	fast	1	fast_01_.c3d	static_03
LLJ_027	fast	7	fast_07_.c3d	static_03
LLJ_027	fast	9	fast_09_.c3d	static_03
LLJ_027	fast	10	fast_10_.c3d	static_03
LLJ_027	lunge	1	lunge_01_.c3d	static_03
LLJ_027	lunge	2	lunge_02_.c3d	static_03
LLJ_027	lunge	3	lunge_03_.c3d	static_03
LLJ_027	static	3	static_03_.c3d
LLJ_027	sts	2	sts_02_.c3d	static_03
LLJ_027	sts	3	sts_03_.c3d	static_03
LLJ_027	sts	4	sts_04_.c3d	static_03
LLJ_027	walk	2	walk_02_.c3d	static_03
LLJ_027	walk	3	walk_03_.c3d	static_03
LLJ_027	walk	6	walk_06_.c3d	static_03
LLJ_027	walk	7	walk_07_.c3d	static_03
LLJ_028	fast	1	fast_01_.c3d	static_01
LLJ_028	fast	3	fast_03_.c3d	static_01
LLJ_028	fast	5	fast_05_.c3d	static_01
LLJ_028	static	1	static_01_.c3d
LLJ_028	sts	1	sts_01_.c3d	static_01
LLJ_028	sts	2	sts_02_.c3d	static_01
LLJ_028	sts	3	sts_03_.c3d	static_01
LLJ_028	walk	1	walk_01_.c3d	static_01
LLJ_028	walk	2	walk_02_.c3d	static_01
LLJ_028	walk	3	walk_03_.c3d	static_01
LLJ_028	walk	4	walk_04_.c3d	static_01
LLJ_028	walk	6	walk_06_.c3d	static_01
LLJ_029	fast	3	fast_03_.c3d	static_01
LLJ_029	fast	4	fast_04_.c3d	static_01
LLJ_029	fast	9	fast_09_.c3d	static_01
LLJ_029	jog	3	jog_03_.c3d	static_01
LLJ_029	jog	4	jog_04_.c3d	static_01
LLJ_029	jog	5	jog_05_.c3d	static_01
LLJ_029	lunge	1	lunge_01_.c3d	static_01
LLJ_029	lunge	2	lunge_02_.c3d	static_01
LLJ_029	lunge	3	lunge_03_.c3d	static_01
LLJ_029	squat	1	squat_01_.c3d	static_01
LLJ_029	squat	2	squat_02_.c3d	static_01
LLJ_029	squat	3	squat_03_.c3d	static_01
LLJ_029	static	1	static_01_.c3d
LLJ_029	sts	1	sts_01_.c3d	static_01
LLJ_029	sts	2	sts_02_.c3d	static_01
LLJ_029	sts	3	sts_03_.c3d	static_01
LLJ_029	walk	4	walk_04_.c3d	static_01
LLJ_029	walk	5	walk_05_.c3d	static_01
LLJ_029	walk	6	walk_06_.c3d	static_01
LLJ_029	walk	7	walk_07_.c3d	static_01
LLJ_030	fast	2	fast_02_.c3d	static_01
LLJ_030	fast	4	fast_04_.c3d	static_01
LLJ_030	fast	8	fast_08_.c3d	static_01
LLJ_030	static	1	static_01_.c3d
LLJ_030	sts	1	sts_01_.c3d	static_01
LLJ_030	sts	3	sts_03_.c3d	static_01
LLJ_030	sts	4	sts_04_.c3d	static_01
LLJ_030	walk	1	walk_01_.c3d	static_01
LLJ_030	walk	3	walk_03_.c3d	static_01
LLJ_030	walk	4	walk_04_.c3d	static_01
LLJ_030	walk	8	walk_08_.c3d	static_01
LLJ_030	walk	9	walk_09_.c3d	static_01
LLJ_031	fast	2	fast_02_.c3d	static_02
LLJ_031	fast	4	fast_04_.c3d	static_02
LLJ_031	fast	6	fast_06_.c3d	static_02
LLJ_031	static	2	static_02_.c3d
LLJ_031	sts	1	sts_01_.c3d	static_02
LLJ_031	sts	2	sts_02_.c3d	static_02
LLJ_031	sts	3	sts_03_.c3d	static_02
LLJ_031	walk	1	walk_01_.c3d	static_02
LLJ_031	walk	2	walk_02_.c3d	static_02
LLJ_031	walk	3	walk_03_.c3d	static_02
LLJ_031	walk	5	walk_05_.c3d	static_02
LLJ_032	static	1	static_01_.c3d
LLJ_032	sts	1	sts_01_.c3d	static_01
LLJ_032	sts	2	sts_02_.c3d	static_01
LLJ_032	sts	3	sts_03_.c3d	static_01
LLJ_032	walk	6	walk_06_.c3d	static_01
LLJ_032	walk	9	walk_09_.c3d	static_01
LLJ_032	walk	10	walk_10_.c3d	static_01
LLJ_032	walk	11	walk_11_.c3d	static_01
LLJ_032	walk	14	walk_14_.c3d	static_01
LLJ_032	walk	15	walk_15_.c3d	static_01
LLJ_033	fast	4	fast_04_.c3d	static_01
LLJ_033	fast	6	fast_06_.c3d	static_01
LLJ_033	fast	8	fast_08_.c3d	static_01
LLJ_033	lunge	1	lunge_01_.c3d	static_01
LLJ_033	lunge	2	lunge_02_.c3d	static_01
LLJ_033	lunge	4	lunge_04_.c3d	static_01
LLJ_033	static	1	static_01_.c3d
LLJ_033	sts	1	sts_01_.c3d	static_01
LLJ_033	sts	2	sts_02_.c3d	static_01
LLJ_033	sts	3	sts_03_.c3d	static_01
LLJ_033	walk	4	walk_04_.c3d	static_01
LLJ_033	walk	9	walk_09_.c3d	static_01
LLJ_033	walk	10	walk_10_.c3d	static_01
LLJ_033	walk	12	walk_12_.c3d	static_01
LLJ_034	fast	5	fast_05_.c3d	static_02
LLJ_034	fast	6	fast_06_.c3d	static_02
LLJ_034	fast	8	fast_08_.c3d	static_02
LLJ_034	static	2	static_02_.c3d
LLJ_034	sts	1	sts_01_.c3d	static_02
LLJ_034	sts	2	sts_02_.c3d	static_02
LLJ_034	sts	3	sts_03_.c3d	static_02
LLJ_034	walk	1	walk_01_.c3d	static_02
LLJ_034	walk	4	walk_04_.c3d	static_02
LLJ_034	walk	7	walk_07_.c3d	static_02
LLJ_034	walk	8	walk_08_.c3d	static_02
LLJ_035	fast	1	fast_01_.c3d	static_01
LLJ_035	fast	3	fast_03_.c3d	static_01
LLJ_035	fast	5	fast_05_.c3d	static_01
LLJ_035	fast	7	fast_07_.c3d	static_01
LLJ_035	squat	1	squat_01_.c3d	static_01
LLJ_035	squat	2	squat_02_.c3d	static_01
LLJ_035	squat	3	squat_03_.c3d	static_01
LLJ_035	static	1	static_01_.c3d
LLJ_035	sts	1	sts_01_.c3d	static_01
LLJ_035	sts	2	sts_02_.c3d	static_01
LLJ_035	sts	4	sts_04_.c3d	static_01
LLJ_035	walk	2	walk_02_.c3d	static_01
LLJ_035	walk	3	walk_03_.c3d	static_01
LLJ_035	walk	4	walk_04_.c3d	static_01
LLJ_035	walk	6	walk_06_.c3d	static_01
LLJ_036	static	1	static_01_.c3d
LLJ_036	sts	1	sts_01_.c3d	static_01
LLJ_036	sts	2	sts_02_.c3d	static_01
LLJ_036	sts	3	sts_03_.c3d	static_01
LLJ_036	walk	2	walk_02_.c3d	static_01
LLJ_036	walk	3	walk_03_.c3d	static_01
LLJ_036	walk	9	walk_09_.c3d	static_01
LLJ_036	walk	11	walk_11_.c3d	static_01
LLJ_037	fast	1	fast_01_.c3d	static_01
LLJ_037	fast	2	fast_02_.c3d	static_01
LLJ_037	fast	3	fast_03_.c3d	static_01
LLJ_037	fast	4	fast_04_.c3d	static_01
LLJ_037	fast	6	fast_06_.c3d	static_01
LLJ_037	static	1	static_01_.c3d
LLJ_037	sts	1	sts_01_.c3d	static_01
LLJ_037	sts	2	sts_02_.c3d	static_01
LLJ_037	sts	3	sts_03_.c3d	static_01
LLJ_037	walk	2	walk_02_.c3d	static_01
LLJ_037	walk	4	walk_04_.c3d	static_01
LLJ_037	walk	5	walk_05_.c3d	static_01
LLJ_037	walk	7	walk_07_.c3d	static_01
LLJ_037	walk	9	walk_09_.c3d	static_01
LLJ_038	fast	2	fast_02_.c3d	static_01
LLJ_038	fast	8	fast_08_.c3d	static_01
LLJ_038	fast	10	fast_10_.c3d	static_01
LLJ_038	fast	12	fast_12_.c3d	static_01
LLJ_038	static	1	static_01_.c3d
LLJ_038	sts	1	sts_01_.c3d	static_01
LLJ_038	sts	2	sts_02_.c3d	static_01
LLJ_038	sts	4	sts_04_.c3d	static_01
LLJ_038	walk	3	walk_03_.c3d	static_01
LLJ_038	walk	6	walk_06_.c3d	static_01
LLJ_038	walk	7	walk_07_.c3d	static_01
LLJ_038	walk	8	walk_08_.c3d	static_01
LLJ_038	walk	10	walk_10_.c3d	static_01
LLJ_039	fast	3	fast_03_.c3d	static_01
LLJ_039	fast	8	fast_08_.c3d	static_01
LLJ_039	fast	9	fast_09_.c3d	static_01
LLJ_039	fast	10	fast_10_.c3d	static_01
LLJ_039	lunge	1	lunge_01_.c3d	static_01
LLJ_039	lunge	3	lunge_03_.c3d	static_01
LLJ_039	lunge	4	lunge_04_.c3d	static_01
LLJ_039	squat	1	squat_01_.c3d	static_01
LLJ_039	squat	2	squat_02_.c3d	static_01
LLJ_039	squat	3	squat_03_.c3d	static_01
LLJ_039	static	1	static_01_.c3d
LLJ_039	sts	2	sts_02_.c3d	static_01
LLJ_039	sts	3	sts_03_.c3d	static_01
LLJ_039	sts	4	sts_04_.c3d	static_01
LLJ_039	walk	1	walk_01_.c3d	static_01
LLJ_039	walk	3	walk_03_.c3d	static_01
LLJ_039	walk	6	walk_06_.c3d	static_01
LLJ_039	walk	7	walk_07_.c3d	static_01
LLJ_040	fast	2	fast_02_.c3d	static_01
LLJ_040	fast	4	fast_04_.c3d	static_01
LLJ_040	fast	5	fast_05_.c3d	static_01
LLJ_040	fast	6	fast_06_.c3d	static_01
LLJ_040	fast	8	fast_08_.c3d	static_01
LLJ_040	lunge	1	lunge_01_.c3d	static_01
LLJ_040	lunge	2	lunge_02_.c3d	static_01
LLJ_040	lunge	3	lunge_03_.c3d	static_01
LLJ_040	static	1	static_01_.c3d
LLJ_040	sts	1	sts_01_.c3d	static_01
LLJ_040	sts	2	sts_02_.c3d	static_01
LLJ_040	sts	3	sts_03_.c3d	static_01
LLJ_040	walk	3	walk_03_.c3d	static_01
LLJ_040	walk	8	walk_08_.c3d	static_01
LLJ_040	walk	9	walk_09_.c3d	static_01
LLJ_041	fast	1	fast_01_.c3d	static_02
LLJ_041	fast	2	fast_02_.c3d	static_02
LLJ_041	fast	6	fast_06_.c3d	static_02
LLJ_041	fast	7	fast_07_.c3d	static_02
LLJ_041	squat	1	squat_01_.c3d	static_03
LLJ_041	squat	2	squat_02_.c3d	static_03
LLJ_041	squat	3	squat_03_.c3d	static_03
LLJ_041	static	2	static_02_.c3d
LLJ_041	static	3	static_03_.c3d
LLJ_041	sts	2	sts_02_.c3d	static_03
LLJ_041	sts	3	sts_03_.c3d	static_03
LLJ_041	sts	4	sts_04_.c3d	static_03
LLJ_041	walk	2	walk_02_.c3d	static_02
LLJ_041	walk	5	walk_05_.c3d	static_02
LLJ_041	walk	7	walk_07_.c3d	static_02
LLJ_042	fast	3	fast_03_.c3d	static_02
LLJ_042	fast	4	fast_04_.c3d	static_02
LLJ_042	fast	5	fast_05_.c3d	static_02
LLJ_042	fast	6	fast_06_.c3d	static_02
LLJ_042	fast	7	fast_07_.c3d	static_02
LLJ_042	static	1	static_01_.c3d
LLJ_042	static	2	static_02_.c3d
LLJ_042	sts	1	sts_01_.c3d	static_02
LLJ_042	sts	2	sts_02_.c3d	static_02
LLJ_042	sts	3	sts_03_.c3d	static_02
LLJ_042	walk	1	walk_01_.c3d	static_01
LLJ_042	walk	5	walk_05_.c3d	static_01
LLJ_042	walk	7	walk_07_.c3d	static_01
LLJ_042	walk	9	walk_09_.c3d	static_01
LLJ_042	walk	10	walk_10_.c3d	static_01
LLJ_043	fast	4	fast_04_.c3d	static_01
LLJ_043	fast	6	fast_06_.c3d	static_01
LLJ_043	fast	9	fast_09_.c3d	static_01
LLJ_043	static	1	static_01_.c3d
LLJ_043	sts	2	sts_02_.c3d	static_01
LLJ_043	sts	3	sts_03_.c3d	static_01
LLJ_043	sts	4	sts_04_.c3d	static_01
LLJ_043	walk	2	walk_02_.c3d	static_01
LLJ_043	walk	4	walk_04_.c3d	static_01
LLJ_043	walk	6	walk_06_.c3d	static_01
LLJ_043	walk	8	walk_08_.c3d	static_01
LLJ_043	walk	9	walk_09_.c3d	static_01
LLJ_044	static	1	static_01_.c3d
LLJ_044	sts	1	sts_01_.c3d	static_01
LLJ_044	sts	2	sts_02_.c3d	static_01
LLJ_044	sts	3	sts_03_.c3d	static_01
LLJ_044	walk	2	walk_02_.c3d	static_01
LLJ_044	walk	4	walk_04_.c3d	static_01
LLJ_044	walk	6	walk_06_.c3d	static_01
LLJ_046	fast	1	fast_01_.c3d	static_01
LLJ_046	fast	2	fast_02_.c3d	static_01
LLJ_046	fast	3	fast_03_.c3d	static_01
LLJ_046	fast	4	fast_04_.c3d	static_01
LLJ_046	fast	5	fast_05_.c3d	static_01
LLJ_046	static	1	static_01_.c3d
LLJ_046	static	2	static_02_.c3d
LLJ_046	sts	1	sts_01_.c3d	static_02
LLJ_046	sts	2	sts_02_.c3d	static_02
LLJ_046	sts	3	sts_03_.c3d	static_02
LLJ_046	walk	5	walk_05_.c3d	static_01
LLJ_046	walk	9	walk_09_.c3d	static_01
LLJ_046	walk	10	walk_10_.c3d	static_01
LLJ_046	walk	11	walk_11_.c3d	static_01
LLJ_046	walk	12	walk_12_.c3d	static_01
LLJ_047	fast	1	fast_01_.c3d	static_02
LLJ_047	fast	3	fast_03_.c3d	static_02
LLJ_047	fast	4	fast_04_.c3d	static_02
LLJ_047	fast	5	fast_05_.c3d	static_02
LLJ_047	fast	7	fast_07_.c3d	static_02
LLJ_047	static	2	static_02_.c3d
LLJ_047	sts	1	sts_01_.c3d	static_02
LLJ_047	sts	2	sts_02_.c3d	static_02
LLJ_047	sts	3	sts_03_.c3d	static_02
LLJ_047	walk	3	walk_03_.c3d	static_02
LLJ_047	walk	4	walk_04_.c3d	static_02
LLJ_047	walk	10	walk_10_.c3d	static_02
LLJ_047	walk	11	walk_11_.c3d	static_02
LLJ_047	walk	12	walk_12_.c3d	static_02
LLJ_048	fast	3	fast_03_.c3d	static_01
LLJ_048	fast	4	fast_04_.c3d	static_01
LLJ_048	fast	5	fast_05_.c3d	static_01
LLJ_048	fast	6	fast_06_.c3d	static_01
LLJ_048	lunge	1	lunge_01_.c3d	static_01
LLJ_048	lunge	2	lunge_02_.c3d	static_01
LLJ_048	lunge	3	lunge_03_.c3d	static_01
LLJ_048	static	1	static_01_.c3d
LLJ_048	sts	1	sts_01_.c3d	static_01
LLJ_048	sts	2	sts_02_.c3d	static_01
LLJ_048	sts	3	sts_03_.c3d	static_01
LLJ_048	walk	1	walk_01_.c3d	static_01
LLJ_048	walk	2	walk_02_.c3d	static_01
LLJ_048	walk	3	walk_03_.c3d	static_01
LLJ_048	walk	4	walk_04_.c3d	static_01
LLJ_048	walk	5	walk_05_.c3d	static_01
LLJ_049	fast	3	fast_03_.c3d	static_02
LLJ_049	fast	6	fast_06_.c3d	static_02
LLJ_049	fast	7	fast_07_.c3d	static_02
LLJ_049	fast	8	fast_08_.c3d	static_02
LLJ_049	static	2	static_02_.c3d
LLJ_049	sts	1	sts_01_.c3d	static_02
LLJ_049	sts	2	sts_02_.c3d	static_02
LLJ_049	sts	3	sts_03_.c3d	static_02
LLJ_049	walk	4	walk_04_.c3d	static_02
LLJ_049	walk	5	walk_05_.c3d	static_02
LLJ_049	walk	7	walk_07_.c3d	static_02
LLJ_049	walk	11	walk_11_.c3d	static_02
LLJ_050	fast	2	fast_02_.c3d	static_01
LLJ_050	fast	4	fast_04_.c3d	static_01
LLJ_050	fast	6	fast_06_.c3d	static_01
LLJ_050	static	1	static_01_.c3d
LLJ_050	sts	1	sts_01_.c3d	static_01
LLJ_050	sts	3	sts_03_.c3d	static_01
LLJ_050	sts	5	sts_05_.c3d	static_01
LLJ_050	walk	1	walk_01_.c3d	static_01
LLJ_050	walk	2	walk_02_.c3d	static_01
LLJ_050	walk	5	walk_05_.c3d	static_01
LLJ_050	walk	6	walk_06_.c3d	static_01
LLJ_050	walk	8	walk_08_.c3d	static_01
LLJ_051	fast	3	fast_03_.c3d	static_01
LLJ_051	fast	5	fast_05_.c3d	static_01
LLJ_051	fast	6	fast_06_.c3d	static_01
LLJ_051	fast	9	fast_09_.c3d	static_01
LLJ_051	squat	1	squat_01_.c3d	static_01
LLJ_051	squat	2	squat_02_.c3d	static_01
LLJ_051	squat	3	squat_03_.c3d	static_01
LLJ_051	static	1	static_01_.c3d
LLJ_051	sts	2	sts_02_.c3d	static_01
LLJ_051	sts	3	sts_03_.c3d	static_01
LLJ_051	sts	4	sts_04_.c3d	static_01
LLJ_051	walk	3	walk_03_.c3d	static_01
LLJ_051	walk	4	walk_04_.c3d	static_01
LLJ_051	walk	5	walk_05_.c3d	static_01
LLJ_051	walk	10	walk_10_.c3d	static_01
LLJ_052	fast	4	fast_04_.c3d	static_02
LLJ_052	fast	6	fast_06_.c3d	static_02
LLJ_052	fast	7	fast_07_.c3d	static_02
LLJ_052	fast	9	fast_09_.c3d	static_02
LLJ_052	static	2	static_02_.c3d
LLJ_052	sts	1	sts_01_.c3d	static_02
LLJ_052	sts	3	sts_03_.c3d	static_02
LLJ_052	sts	4	sts_04_.c3d	static_02
LLJ_052	walk	3	walk_03_.c3d	static_02
LLJ_052	walk	5	walk_05_.c3d	static_02
LLJ_052	walk	6	walk_06_.c3d	static_02
LLJ_052	walk	7	walk_07_.c3d	static_02
LLJ_052	walk	8	walk_08_.c3d	static_02
LLJ_053	fast	1	fast_01_.c3d	static_01
LLJ_053	fast	7	fast_07_.c3d	static_01
LLJ_053	fast	9	fast_09_.c3d	static_01
LLJ_053	lunge	1	lunge_01_.c3d	static_01
LLJ_053	lunge	2	lunge_02_.c3d	static_01
LLJ_053	lunge	3	lunge_03_.c3d	static_01
LLJ_053	squat	1	squat_01_.c3d	static_01
LLJ_053	squat	2	squat_02_.c3d	static_01
LLJ_053	squat	3	squat_03_.c3d	static_01
LLJ_053	static	1	static_01_.c3d
LLJ_053	sts	1	sts_01_.c3d	static_01
LLJ_053	sts	2	sts_02_.c3d	static_01
LLJ_053	sts	3	sts_03_.c3d	static_01
LLJ_053	walk	4	walk_04_.c3d	static_01
LLJ_053	walk	5	walk_05_.c3d	static_01
LLJ_053	walk	6	walk_06_.c3d	static_01
LLJ_053	walk	7	walk_07_.c3d	static_01
LLJ_053	walk	8	walk_08_.c3d	static_01
LLJ_055	static	1	static_01_.c3d
LLJ_055	sts	1	sts_01_.c3d	static_01
LLJ_055	sts	2	sts_02_.c3d	static_01
LLJ_055	sts	3	sts_03_.c3d	static_01
LLJ_055	walk	5	walk_05_.c3d	static_01
LLJ_055	walk	10	walk_10_.c3d	static_01
LLJ_055	walk	11	walk_11_.c3d	static_01
LLJ_057	fast	6	fast_06_.c3d	static_01
LLJ_057	fast	7	fast_07_.c3d	static_01
LLJ_057	fast	9	fast_09_.c3d	static_01
LLJ_057	static	1	static_01_.c3d
LLJ_057	sts	1	sts_01_.c3d	static_01
LLJ_057	sts	2	sts_02_.c3d	static_01
LLJ_057	sts	3	sts_03_.c3d	static_01
LLJ_057	walk	2	walk_02_.c3d	static_01
LLJ_057	walk	3	walk_03_.c3d	static_01
LLJ_057	walk	6	walk_06_.c3d	static_01
LLJ_057	walk	8	walk_08_.c3d	static_01
LLJ_057	walk	10	walk_10_.c3d	static_01
LLJ_058	fast	3	fast_03_.c3d	static_02
LLJ_058	fast	5	fast_05_.c3d	static_02
LLJ_058	fast	10	fast_10_.c3d	static_02
LLJ_058	static	2	static_02_.c3d
LLJ_058	static	3	static_03_.c3d
LLJ_058	sts	2	sts_02_.c3d	static_02
LLJ_058	sts	3	sts_03_.c3d	static_02
LLJ_058	sts	4	sts_04_.c3d	static_02
LLJ_058	walk	1	walk_01_.c3d	static_02
LLJ_058	walk	2	walk_02_.c3d	static_02
LLJ_058	walk	3	walk_03_.c3d	static_02
LLJ_058	walk	6	walk_06_.c3d	static_02
LLJ_058	walk	8	walk_08_.c3d	static_02
LLJ_059	fast	1	fast_01_.c3d	static_01
LLJ_059	fast	2	fast_02_.c3d	static_01
LLJ_059	fast	3	fast_03_.c3d	static_01
LLJ_059	fast	4	fast_04_.c3d	static_01
LLJ_059	fast	5	fast_05_.c3d	static_01
LLJ_059	static	1	static_01_.c3d
LLJ_059	sts	1	sts_01_.c3d	static_01
LLJ_059	sts	2	sts_02_.c3d	static_01
LLJ_059	sts	3	sts_03_.c3d	static_01
LLJ_059	walk	1	walk_01_.c3d	static_01
LLJ_059	walk	2	walk_02_.c3d	static_01
LLJ_059	walk	3	walk_03_.c3d	static_01
LLJ_059	walk	5	walk_05_.c3d	static_01
LLJ_059	walk	6	walk_06_.c3d	static_01
LLJ_060	fast	1	fast_01_.c3d	static_02
LLJ_060	fast	4	fast_04_.c3d	static_02
LLJ_060	fast	9	fast_09_.c3d	static_02
LLJ_060	static	2	static_02_.c3d
LLJ_060	sts	1	sts_01_.c3d	static_02
LLJ_060	sts	3	sts_03_.c3d	static_02
LLJ_060	sts	5	sts_05_.c3d	static_02
LLJ_060	walk	5	walk_05_.c3d	static_02
LLJ_060	walk	7	walk_07_.c3d	static_02
LLJ_060	walk	9	walk_09_.c3d	static_02
LLJ_060	walk	10	walk_10_.c3d	static_02
LLJ_060	walk	11	walk_11_.c3d	static_02
LLJ_061	fast	1	fast_01_.c3d	static_01
LLJ_061	fast	6	fast_06_.c3d	static_01
LLJ_061	fast	9	fast_09_.c3d	static_01
LLJ_061	static	1	static_01_.c3d
LLJ_061	sts	1	sts_01_.c3d	static_01
LLJ_061	sts	2	sts_02_.c3d	static_01
LLJ_061	sts	3	sts_03_.c3d	static_01
LLJ_061	walk	2	walk_02_.c3d	static_01
LLJ_061	walk	3	walk_03_.c3d	static_01
LLJ_061	walk	10	walk_10_.c3d	static_01
LLJ_062	ascent	1	ascent_01_.c3d	static_02
LLJ_062	ascent	2	ascent_02_.c3d	static_02
LLJ_062	ascent	3	ascent_03_.c3d	static_02
LLJ_062	descent	1	descent_01_.c3d	static_02
LLJ_062	descent	2	descent_02_.c3d	static_02
LLJ_062	descent	3	descent_03_.c3d	static_02
LLJ_062	fast	4	fast_04_.c3d	static_01
LLJ_062	fast	6	fast_06_.c3d	static_01
LLJ_062	fast	8	fast_08_.c3d	static_01
LLJ_062	fast	9	fast_09_.c3d	static_01
LLJ_062	fast	10	fast_10_.c3d	static_01
LLJ_062	lunge	1	lunge_01_.c3d	static_01
LLJ_062	lunge	2	lunge_02_.c3d	static_01
LLJ_062	lunge	4	lunge_04_.c3d	static_01
LLJ_062	squat	1	squat_01_.c3d	static_01
LLJ_062	squat	2	squat_02_.c3d	static_01
LLJ_062	squat	3	squat_03_.c3d	static_01
LLJ_062	static	1	static_01_.c3d
LLJ_062	static	2	static_02_.c3d
LLJ_062	sts	1	sts_01_.c3d	static_01
LLJ_062	sts	3	sts_03_.c3d	static_01
LLJ_062	sts	4	sts_04_.c3d	static_01
LLJ_062	walk	6	walk_06_.c3d	static_01
LLJ_062	walk	7	walk_07_.c3d	static_01
LLJ_062	walk	8	walk_08_.c3d	static_01
LLJ_062	walk	9	walk_09_.c3d	static_01
LLJ_062	walk	11	walk_11_.c3d	static_01
LLJ_063	ascent	1	ascent_01_.c3d	static_03
LLJ_063	ascent	2	ascent_02_.c3d	static_03
LLJ_063	ascent	3	ascent_03_.c3d	static_03
LLJ_063	descent	1	descent_01_.c3d	static_03
LLJ_063	descent	2	descent_02_.c3d	static_03
LLJ_063	descent	3	descent_03_.c3d	static_03
LLJ_063	static	2	static_02_.c3d
LLJ_063	static	3	static_03_.c3d
LLJ_063	sts	1	sts_01_.c3d	static_02
LLJ_063	sts	3	sts_03_.c3d	static_02
LLJ_063	sts	4	sts_04_.c3d	static_02
LLJ_063	walk	3	walk_03_.c3d	static_02
LLJ_063	walk	5	walk_05_.c3d	static_02
LLJ_063	walk	7	walk_07_.c3d	static_02
LLJ_063	walk	11	walk_11_.c3d	static_02
LLJ_063	walk	12	walk_12_.c3d	static_02
LLJ_063	walk	14	walk_14_.c3d	static_02
LLJ_064	ascent	1	ascent_01_.c3d	static_03
LLJ_064	ascent	2	ascent_02_.c3d	static_03
LLJ_064	ascent	4	ascent_04_.c3d	static_03
LLJ_064	descent	1	descent_01_.c3d	static_03
LLJ_064	descent	2	descent_02_.c3d	static_03
LLJ_064	descent	3	descent_03_.c3d	static_03
LLJ_064	fast	1	fast_01_.c3d	static_01
LLJ_064	fast	5	fast_05_.c3d	static_01
LLJ_064	fast	6	fast_06_.c3d	static_01
LLJ_064	fast	8	fast_08_.c3d	static_01
LLJ_064	fast	11	fast_11_.c3d	static_01
LLJ_064	fast	12	fast_12_.c3d	static_01
LLJ_064	static	1	static_01_.c3d
LLJ_064	static	3	static_03_.c3d
LLJ_064	sts	1	sts_01_.c3d	static_01
LLJ_064	sts	3	sts_03_.c3d	static_01
LLJ_064	sts	4	sts_04_.c3d	static_01
LLJ_064	walk	1	walk_01_.c3d	static_01
LLJ_064	walk	2	walk_02_.c3d	static_01
LLJ_064	walk	9	walk_09_.c3d	static_01
LLJ_065	ascent	3	ascent_03_.c3d	static_03
LLJ_065	ascent	4	ascent_04_.c3d	static_03
LLJ_065	descent	1	descent_01_.c3d	static_03
LLJ_065	descent	2	descent_02_.c3d	static_03
LLJ_065	descent	3	descent_03_.c3d	static_03
LLJ_065	fast	1	fast_01_.c3d	static_02
LLJ_065	fast	3	fast_03_.c3d	static_02
LLJ_065	fast	4	fast_04_.c3d	static_02
LLJ_065	fast	5	fast_05_.c3d	static_02
LLJ_065	fast	7	fast_07_.c3d	static_02
LLJ_065	fast	8	fast_08_.c3d	static_02
LLJ_065	static	2	static_02_.c3d
LLJ_065	static	3	static_03_.c3d
LLJ_065	sts	1	sts_01_.c3d	static_02
LLJ_065	sts	2	sts_02_.c3d	static_02
LLJ_065	sts	3	sts_03_.c3d	static_02
LLJ_065	walk	3	walk_03_.c3d	static_02
LLJ_065	walk	5	walk_05_.c3d	static_02
LLJ_065	walk	9	walk_09_.c3d	static_02
LLJ_065	walk	11	walk_11_.c3d	static_02
LLJ_065	walk	12	walk_12_.c3d	static_02
LLJ_066	fast	5	fast_05_.c3d	static_01
LLJ_066	fast	6	fast_06_.c3d	static_01
LLJ_066	fast	7	fast_07_.c3d	static_01
LLJ_066	fast	8	fast_08_.c3d	static_01
LLJ_066	fast	9	fast_09_.c3d	static_01
LLJ_066	static	1	static_01_.c3d
LLJ_066	sts	2	sts_02_.c3d	static_01
LLJ_066	sts	3	sts_03_.c3d	static_01
LLJ_066	sts	4	sts_04_.c3d	static_01
LLJ_066	walk	1	walk_01_.c3d	static_01
LLJ_066	walk	6	walk_06_.c3d	static_01
LLJ_066	walk	8	walk_08_.c3d	static_01
LLJ_066	walk	9	walk_09_.c3d	static_01
LLJ_066	walk	11	walk_11_.c3d	static_01
LLJ_068	ascent	1	ascent_01_.c3d	static_02
LLJ_068	ascent	2	ascent_02_.c3d	static_02
LLJ_068	ascent	3	ascent_03_.c3d	static_02
LLJ_068	descent	1	descent_01_.c3d	static_02
LLJ_068	descent	2	descent_02_.c3d	static_02
LLJ_068	descent	3	descent_03_.c3d	static_02
LLJ_068	static	1	static_01_.c3d
LLJ_068	static	2	static_02_.c3d
LLJ_068	sts	1	sts_01_.c3d	static_01
LLJ_068	sts	2	sts_02_.c3d	static_01
LLJ_068	sts	3	sts_03_.c3d	static_01
LLJ_068	walk	5	walk_05_.c3d	static_01
LLJ_068	walk	8	walk_08_.c3d	static_01
LLJ_068	walk	10	walk_10_.c3d	static_01
LLJ_069	fast	5	fast_05_.c3d	static_01
LLJ_069	fast	6	fast_06_.c3d	static_01
LLJ_069	fast	7	fast_07_.c3d	static_01
LLJ_069	fast	8	fast_08_.c3d	static_01
LLJ_069	fast	9	fast_09_.c3d	static_01
LLJ_069	fast	14	fast_14_.c3d	static_01
LLJ_069	static	1	static_01_.c3d
LLJ_069	sts	1	sts_01_.c3d	static_01
LLJ_069	sts	2	sts_02_.c3d	static_01
LLJ_069	sts	3	sts_03_.c3d	static_01
LLJ_069	walk	8	walk_08_.c3d	static_01
LLJ_069	walk	9	walk_09_.c3d	static_01
LLJ_069	walk	11	walk_11_.c3d	static_01
LLJ_069	walk	12	walk_12_.c3d	static_01
LLJ_069	walk	14	walk_14_.c3d	static_01
LLJ_069	walk	15	walk_15_.c3d	static_01
LLJ_070	ascent	2	ascent_02_.c3d	static_04
LLJ_070	ascent	3	ascent_03_.c3d	static_04
LLJ_070	ascent	4	ascent_04_.c3d	static_04
LLJ_070	descent	2	descent_02_.c3d	static_04
LLJ_070	descent	4	descent_04_.c3d	static_04
LLJ_070	descent	5	descent_05_.c3d	static_04
LLJ_070	fast	3	fast_03_.c3d	static_01
LLJ_070	fast	5	fast_05_.c3d	static_01
LLJ_070	fast	6	fast_06_.c3d	static_01
LLJ_070	fast	7	fast_07_.c3d	static_01
LLJ_070	lunge	1	lunge_01_.c3d	static_01
LLJ_070	lunge	2	lunge_02_.c3d	static_01
LLJ_070	lunge	3	lunge_03_.c3d	static_01
LLJ_070	squat	1	squat_01_.c3d	static_01
LLJ_070	squat	2	squat_02_.c3d	static_01
LLJ_070	squat	3	squat_03_.c3d	static_01
LLJ_070	static	1	static_01_.c3d
LLJ_070	static	4	static_04_.c3d
LLJ_070	sts	1	sts_01_.c3d	static_01
LLJ_070	sts	2	sts_02_.c3d	static_01
LLJ_070	sts	3	sts_03_.c3d	static_01
LLJ_070	walk	7	walk_07_.c3d	static_01
LLJ_070	walk	8	walk_08_.c3d	static_01
LLJ_070	walk	9	walk_09_.c3d	static_01
LLJ_070	walk	11	walk_11_.c3d	static_01
LLJ_071	ascent	1	ascent_01_.c3d	static_04
LLJ_071	ascent	2	ascent_02_.c3d	static_04
LLJ_071	ascent	3	ascent_03_.c3d	static_04
LLJ_071	descent	1	descent_01_.c3d	static_04
LLJ_071	descent	3	descent_03_.c3d	static_04
LLJ_071	descent	4	descent_04_.c3d	static_04
LLJ_071	fast	3	fast_03_.c3d	static_02
LLJ_071	fast	4	fast_04_.c3d	static_02
LLJ_071	fast	5	fast_05_.c3d	static_02
LLJ_071	fast	7	fast_07_.c3d	static_02
LLJ_071	fast	10	fast_10_.c3d	static_02
LLJ_071	lunge	1	lunge_01_.c3d	static_02
LLJ_071	lunge	2	lunge_02_.c3d	static_02
LLJ_071	lunge	3	lunge_03_.c3d	static_02
LLJ_071	static	2	static_02_.c3d
LLJ_071	static	4	static_04_.c3d
LLJ_071	sts	1	sts_01_.c3d	static_02
LLJ_071	sts	2	sts_02_.c3d	static_02
LLJ_071	sts	5	sts_05_.c3d	static_02
LLJ_071	walk	3	walk_03_.c3d	static_02
LLJ_071	walk	4	walk_04_.c3d	static_02
LLJ_071	walk	5	walk_05_.c3d	static_02
LLJ_071	walk	6	walk_06_.c3d	static_02
LLJ_071	walk	7	walk_07_.c3d	static_02
LLJ_072	fast	3	fast_03_.c3d	static_01
LLJ_072	fast	4	fast_04_.c3d	static_01
LLJ_072	fast	7	fast_07_.c3d	static_01
LLJ_072	squat	1	squat_01_.c3d	static_01
LLJ_072	squat	2	squat_02_.c3d	static_01
LLJ_072	squat	3	squat_03_.c3d	static_01
LLJ_072	static	1	static_01_.c3d
LLJ_072	sts	2	sts_02_.c3d	static_01
LLJ_072	sts	4	sts_04_.c3d	static_01
LLJ_072	sts	5	sts_05_.c3d	static_01
LLJ_072	walk	5	walk_05_.c3d	static_01
LLJ_072	walk	6	walk_06_.c3d	static_01
LLJ_072	walk	7	walk_07_.c3d	static_01
LLJ_072	walk	10	walk_10_.c3d	static_01
LLJ_072	walk	11	walk_11_.c3d	static_01
LLJ_073	fast	2	fast_02_.c3d	static_01
LLJ_073	fast	7	fast_07_.c3d	static_01
LLJ_073	fast	10	fast_10_.c3d	static_01
LLJ_073	fast	11	fast_11_.c3d	static_01
LLJ_073	lunge	1	lunge_01_.c3d	static_01
LLJ_073	lunge	2	lunge_02_.c3d	static_01
LLJ_073	lunge	3	lunge_03_.c3d	static_01
LLJ_073	squat	1	squat_01_.c3d	static_01
LLJ_073	squat	2	squat_02_.c3d	static_01
LLJ_073	squat	3	squat_03_.c3d	static_01
LLJ_073	static	1	static_01_.c3d
LLJ_073	sts	1	sts_01_.c3d	static_01
LLJ_073	sts	2	sts_02_.c3d	static_01
LLJ_073	sts	3	sts_03_.c3d	static_01
LLJ_073	walk	3	walk_03_.c3d	static_01
LLJ_073	walk	6	walk_06_.c3d	static_01
LLJ_073	walk	7	walk_07_.c3d	static_01
LLJ_073	walk	9	walk_09_.c3d	static_01
LLJ_073	walk	11	walk_11_.c3d	static_01
LLJ_074	ascent	2	ascent_02_.c3d	static_03
LLJ_074	ascent	3	ascent_03_.c3d	static_03
LLJ_074	ascent	5	ascent_05_.c3d	static_03
LLJ_074	descent	1	descent_01_.c3d	static_03
LLJ_074	descent	2	descent_02_.c3d	static_03
LLJ_074	descent	3	descent_03_.c3d	static_03
LLJ_074	fast	1	fast_01_.c3d	static_01
LLJ_074	fast	4	fast_04_.c3d	static_01
LLJ_074	fast	6	fast_06_.c3d	static_01
LLJ_074	fast	7	fast_07_.c3d	static_01
LLJ_074	fast	9	fast_09_.c3d	static_01
LLJ_074	static	1	static_01_.c3d
LLJ_074	static	3	static_03_.c3d
LLJ_074	sts	1	sts_01_.c3d	static_01
LLJ_074	sts	2	sts_02_.c3d	static_01
LLJ_074	sts	4	sts_04_.c3d	static_01
LLJ_074	walk	2	walk_02_.c3d	static_01
LLJ_074	walk	3	walk_03_.c3d	static_01
LLJ_074	walk	4	walk_04_.c3d	static_01
LLJ_074	walk	5	walk_05_.c3d	static_01
LLJ_074	walk	6	walk_06_.c3d	static_01
LLJ_075	ascent	2	ascent_02_.c3d	static_04
LLJ_075	ascent	3	ascent_03_.c3d	static_04
LLJ_075	ascent	5	ascent_05_.c3d	static_04
LLJ_075	descent	2	descent_02_.c3d	static_04
LLJ_075	descent	3	descent_03_.c3d	static_04
LLJ_075	descent	4	descent_04_.c3d	static_04
LLJ_075	fast	1	fast_01_.c3d	static_03
LLJ_075	fast	4	fast_04_.c3d	static_03
LLJ_075	fast	7	fast_07_.c3d	static_03
LLJ_075	fast	9	fast_09_.c3d	static_03
LLJ_075	fast	10	fast_10_.c3d	static_03
LLJ_075	lunge	1	lunge_01_.c3d	static_03
LLJ_075	lunge	2	lunge_02_.c3d	static_03
LLJ_075	lunge	3	lunge_03_.c3d	static_03
LLJ_075	squat	1	squat_01_.c3d	static_03
LLJ_075	squat	2	squat_02_.c3d	static_03
LLJ_075	squat	3	squat_03_.c3d	static_03
LLJ_075	static	3	static_03_.c3d
LLJ_075	static	4	static_04_.c3d
LLJ_075	sts	1	sts_01_.c3d	static_03
LLJ_075	sts	2	sts_02_.c3d	static_03
LLJ_075	sts	3	sts_03_.c3d	static_03
LLJ_075	walk	2	walk_02_.c3d	static_03
LLJ_075	walk	3	walk_03_.c3d	static_03
LLJ_075	walk	4	walk_04_.c3d	static_03
LLJ_075	walk	8	walk_08_.c3d	static_03
LLJ_075	walk	9	walk_09_.c3d	static_03
LLJ_076	ascent	1	ascent_01_.c3d	static_02
LLJ_076	ascent	2	ascent_02_.c3d	static_02
LLJ_076	ascent	3	ascent_03_.c3d	static_02
LLJ_076	descent	1	descent_01_.c3d	static_02
LLJ_076	descent	2	descent_02_.c3d	static_02
LLJ_076	descent	3	descent_03_.c3d	static_02
LLJ_076	fast	2	fast_02_.c3d	static_01
LLJ_076	fast	3	fast_03_.c3d	static_01
LLJ_076	fast	4	fast_04_.c3d	static_01
LLJ_076	fast	5	fast_05_.c3d	static_01
LLJ_076	fast	7	fast_07_.c3d	static_01
LLJ_076	static	1	static_01_.c3d
LLJ_076	static	2	static_02_.c3d
LLJ_076	sts	1	sts_01_.c3d	static_01
LLJ_076	sts	2	sts_02_.c3d	static_01
LLJ_076	sts	3	sts_03_.c3d	static_01
LLJ_076	walk	2	walk_02_.c3d	static_01
LLJ_076	walk	3	walk_03_.c3d	static_01
LLJ_076	walk	4	walk_04_.c3d	static_01
LLJ_076	walk	7	walk_07_.c3d	static_01
LLJ_076	walk	9	walk_09_.c3d	static_01
LLJ_076	walk	10	walk_10_.c3d	static_01
LLJ_077	fast	7	fast_07_.c3d	static_02
LLJ_077	fast	11	fast_11_.c3d	static_02
LLJ_077	fast	13	fast_13_.c3d	static_02
LLJ_077	static	2	static_02_.c3d
LLJ_077	sts	1	sts_01_.c3d	static_02
LLJ_077	sts	3	sts_03_.c3d	static_02
LLJ_077	sts	4	sts_04_.c3d	static_02
LLJ_077	walk	2	walk_02_.c3d	static_02
LLJ_077	walk	3	walk_03_.c3d	static_02
LLJ_077	walk	4	walk_04_.c3d	static_02
LLJ_077	walk	5	walk_05_.c3d	static_02
LLJ_077	walk	6	walk_06_.c3d	static_02
LLJ_078	ascent	1	ascent_01_.c3d	static_03
LLJ_078	ascent	2	ascent_02_.c3d	static_03
LLJ_078	ascent	3	ascent_03_.c3d	static_03
LLJ_078	descent	1	descent_01_.c3d	static_03
LLJ_078	descent	2	descent_02_.c3d	static_03
LLJ_078	descent	4	descent_04_.c3d	static_03
LLJ_078	static	1	static_01_.c3d
LLJ_078	static	3	static_03_.c3d
LLJ_078	sts	1	sts_01_.c3d	static_01
LLJ_078	sts	2	sts_02_.c3d	static_01
LLJ_078	sts	3	sts_03_.c3d	static_01
LLJ_078	walk	3	walk_03_.c3d	static_01
LLJ_078	walk	6	walk_06_.c3d	static_01
LLJ_078	walk	7	walk_07_.c3d	static_01
LLJ_078	walk	9	walk_09_.c3d	static_01
LLJ_078	walk	10	walk_10_.c3d	static_01
LLJ_078	walk	11	walk_11_.c3d	static_01
LLJ_079	ascent	2	ascent_02_.c3d	static_02
LLJ_079	ascent	3	ascent_03_.c3d	static_02
LLJ_079	ascent	4	ascent_04_.c3d	static_02
LLJ_079	static	1	static_01_.c3d
LLJ_079	static	2	static_02_.c3d
LLJ_079	sts	1	sts_01_.c3d	static_01
LLJ_079	sts	2	sts_02_.c3d	static_01
LLJ_079	sts	3	sts_03_.c3d	static_01
LLJ_079	walk	1	walk_01_.c3d	static_01
LLJ_079	walk	5	walk_05_.c3d	static_01
LLJ_079	walk	6	walk_06_.c3d	static_01
LLJ_079	walk	11	walk_11_.c3d	static_01
LLJ_079	walk	12	walk_12_.c3d	static_01
LLJ_079	walk	17	walk_17_.c3d	static_01
LLJ_080	fast	2	fast_02_.c3d	static_01
LLJ_080	fast	4	fast_04_.c3d	static_01
LLJ_080	fast	6	fast_06_.c3d	static_01
LLJ_080	static	1	static_01_.c3d
LLJ_080	sts	3	sts_03_.c3d	static_01
LLJ_080	sts	4	sts_04_.c3d	static_01
LLJ_080	sts	5	sts_05_.c3d	static_01
LLJ_080	walk	7	walk_07_.c3d	static_01
LLJ_080	walk	9	walk_09_.c3d	static_01
LLJ_080	walk	11	walk_11_.c3d	static_01
LLJ_081	fast	4	fast_04_.c3d	static_01
LLJ_081	fast	5	fast_05_.c3d	static_01
LLJ_081	fast	6	fast_06_.c3d	static_01
LLJ_081	fast	7	fast_07_.c3d	static_01
LLJ_081	fast	8	fast_08_.c3d	static_01
LLJ_081	static	1	static_01_.c3d
LLJ_081	sts	2	sts_02_.c3d	static_01
LLJ_081	sts	4	sts_04_.c3d	static_01
LLJ_081	sts	5	sts_05_.c3d	static_01
LLJ_081	walk	5	walk_05_.c3d	static_01
LLJ_081	walk	7	walk_07_.c3d	static_01
LLJ_081	walk	8	walk_08_.c3d	static_01
LLJ_081	walk	9	walk_09_.c3d	static_01
LLJ_081	walk	10	walk_10_.c3d	static_01
LLJ_082	static	1	static_01_.c3d
LLJ_082	sts	1	sts_01_.c3d	static_01
LLJ_082	sts	2	sts_02_.c3d	static_01
LLJ_082	sts	3	sts_03_.c3d	static_01
LLJ_082	walk	3	walk_03_.c3d	static_01
LLJ_082	walk	5	walk_05_.c3d	static_01
LLJ_082	walk	9	walk_09_.c3d	static_01
LLJ_083	fast	1	fast_01_.c3d	static_02
LLJ_083	fast	2	fast_02_.c3d	static_02
LLJ_083	fast	3	fast_03_.c3d	static_02
LLJ_083	fast	7	fast_07_.c3d	static_02
LLJ_083	fast	8	fast_08_.c3d	static_02
LLJ_083	static	2	static_02_.c3d
LLJ_083	sts	1	sts_01_.c3d	static_02
LLJ_083	sts	2	sts_02_.c3d	static_02
LLJ_083	sts	3	sts_03_.c3d	static_02
LLJ_083	walk	1	walk_01_.c3d	static_02
LLJ_083	walk	4	walk_04_.c3d	static_02
LLJ_083	walk	5	walk_05_.c3d	static_02
LLJ_083	walk	6	walk_06_.c3d	static_02
LLJ_083	walk	7	walk_07_.c3d	static_02
LLJ_083	walk	8	walk_08_.c3d	static_02
LLJ_084	fast	3	fast_03_.c3d	static_02
LLJ_084	fast	4	fast_04_.c3d	static_03
LLJ_084	fast	5	fast_05_.c3d	static_02
LLJ_084	fast	7	fast_07_.c3d	static_02
LLJ_084	static	2	static_02_.c3d
LLJ_084	static	3	static_03_.c3d
LLJ_084	sts	1	sts_01_.c3d	static_03
LLJ_084	sts	3	sts_03_.c3d	static_03
LLJ_084	sts	4	sts_04_.c3d	static_03
LLJ_084	walk	3	walk_03_.c3d	static_02
LLJ_084	walk	7	walk_07_.c3d	static_02
LLJ_084	walk	9	walk_09_.c3d	static_02
LLJ_084	walk	11	walk_11_.c3d	static_02
LLJ_085	fast	1	fast_01_.c3d	static_01
LLJ_085	fast	3	fast_03_.c3d	static_01
LLJ_085	fast	7	fast_07_.c3d	static_01
LLJ_085	fast	9	fast_09_.c3d	static_01
LLJ_085	static	1	static_01_.c3d
LLJ_085	sts	1	sts_01_.c3d	static_01
LLJ_085	sts	2	sts_02_.c3d	static_01
LLJ_085	sts	3	sts_03_.c3d	static_01
LLJ_085	walk	1	walk_01_.c3d	static_01
LLJ_085	walk	8	walk_08_.c3d	static_01
LLJ_085	walk	9	walk_09_.c3d	static_01
LLJ_086	fast	4	fast_04_.c3d	static_01
LLJ_086	fast	5	fast_05_.c3d	static_01
LLJ_086	fast	9	fast_09_.c3d	static_01
LLJ_086	static	1	static_01_.c3d
LLJ_086	sts	1	sts_01_.c3d	static_01
LLJ_086	sts	2	sts_02_.c3d	static_01
LLJ_086	sts	3	sts_03_.c3d	static_01
LLJ_086	walk	4	walk_04_.c3d	static_01
LLJ_086	walk	5	walk_05_.c3d	static_01
LLJ_086	walk	7	walk_07_.c3d	static_01
LLJ_088	fast	4	fast_04_.c3d	static_01
LLJ_088	fast	7	fast_07_.c3d	static_01
LLJ_088	fast	8	fast_08_.c3d	static_01
LLJ_088	fast	9	fast_09_.c3d	static_01
LLJ_088	fast	10	fast_10_.c3d	static_01
LLJ_088	lunge	1	lunge_01_.c3d	static_01
LLJ_088	lunge	2	lunge_02_.c3d	static_01
LLJ_088	lunge	4	lunge_04_.c3d	static_01
LLJ_088	static	1	static_01_.c3d
LLJ_088	sts	1	sts_01_.c3d	static_01
LLJ_088	sts	2	sts_02_.c3d	static_01
LLJ_088	sts	3	sts_03_.c3d	static_01
LLJ_088	walk	3	walk_03_.c3d	static_01
LLJ_088	walk	4	walk_04_.c3d	static_01
LLJ_088	walk	5	walk_05_.c3d	static_01
LLJ_088	walk	7	walk_07_.c3d	static_01
LLJ_088	walk	9	walk_09_.c3d	static_01
LLJ_089	fast	3	fast_03_.c3d	static_01
LLJ_089	fast	4	fast_04_.c3d	static_01
LLJ_089	fast	5	fast_05_.c3d	static_01
LLJ_089	static	1	static_01_.c3d
LLJ_089	sts	1	sts_01_.c3d	static_01
LLJ_089	sts	3	sts_03_.c3d	static_01
LLJ_089	sts	4	sts_04_.c3d	static_01
LLJ_089	walk	1	walk_01_.c3d	static_01
LLJ_089	walk	2	walk_02_.c3d	static_01
LLJ_089	walk	3	walk_03_.c3d	static_01
LLJ_089	walk	8	walk_08_.c3d	static_01
LLJ_090	fast	1	fast_01_.c3d	static_01
LLJ_090	fast	2	fast_02_.c3d	static_01
LLJ_090	fast	3	fast_03_.c3d	static_01
LLJ_090	fast	4	fast_04_.c3d	static_01
LLJ_090	fast	5	fast_05_.c3d	static_01
LLJ_090	static	1	static_01_.c3d
LLJ_090	sts	2	sts_02_.c3d	static_01
LLJ_090	sts	3	sts_03_.c3d	static_01
LLJ_090	sts	4	sts_04_.c3d	static_01
LLJ_090	walk	1	walk_01_.c3d	static_01
LLJ_090	walk	7	walk_07_.c3d	static_01
LLJ_090	walk	9	walk_09_.c3d	static_01
LLJ_090	walk	10	walk_10_.c3d	static_01
LLJ_090	walk	17	walk_17_.c3d	static_01
LLJ_092	fast	2	fast_02_.c3d	static_01
LLJ_092	fast	3	fast_03_.c3d	static_01
LLJ_092	fast	12	fast_12_.c3d	static_01
LLJ_092	lunge	1	lunge_01_.c3d	static_02
LLJ_092	lunge	2	lunge_02_.c3d	static_02
LLJ_092	lunge	4	lunge_04_.c3d	static_02
LLJ_092	static	1	static_01_.c3d
LLJ_092	static	2	static_02_.c3d
LLJ_092	sts	1	sts_01_.c3d	static_02
LLJ_092	sts	2	sts_02_.c3d	static_02
LLJ_092	sts	3	sts_03_.c3d	static_02
LLJ_092	walk	7	walk_07_.c3d	static_01
LLJ_092	walk	8	walk_08_.c3d	static_01
LLJ_092	walk	10	walk_10_.c3d	static_01
LLJ_092	walk	12	walk_12_.c3d	static_01
LLJ_092	walk	13	walk_13_.c3d	static_01
LLJ_093	fast	1	fast_01_.c3d	static_01
LLJ_093	fast	2	fast_02_.c3d	static_01
LLJ_093	fast	6	fast_06_.c3d	static_01
LLJ_093	fast	7	fast_07_.c3d	static_01
LLJ_093	fast	9	fast_09_.c3d	static_01
LLJ_093	lunge	1	lunge_01_.c3d	static_01
LLJ_093	lunge	2	lunge_02_.c3d	static_01
LLJ_093	lunge	3	lunge_03_.c3d	static_01
LLJ_093	squat	1	squat_01_.c3d	static_01
LLJ_093	squat	2	squat_02_.c3d	static_01
LLJ_093	squat	3	squat_03_.c3d	static_01
LLJ_093	static	1	static_01_.c3d
LLJ_093	static	2	static_02_.c3d
LLJ_093	sts	1	sts_01_.c3d	static_01
LLJ_093	sts	2	sts_02_.c3d	static_01
LLJ_093	sts	3	sts_03_.c3d	static_01
LLJ_093	walk	3	walk_03_.c3d	static_01
LLJ_093	walk	4	walk_04_.c3d	static_01
LLJ_093	walk	6	walk_06_.c3d	static_01
LLJ_093	walk	8	walk_08_.c3d	static_01
LLJ_093	walk	10	walk_10_.c3d	static_01
LLJ_094	fast	2	fast_02_.c3d	static_01
LLJ_094	fast	4	fast_04_.c3d	static_01
LLJ_094	fast	5	fast_05_.c3d	static_01
LLJ_094	fast	6	fast_06_.c3d	static_01
LLJ_094	fast	7	fast_07_.c3d	static_01
LLJ_094	static	1	static_01_.c3d
LLJ_094	sts	2	sts_02_.c3d	static_01
LLJ_094	sts	3	sts_03_.c3d	static_01
LLJ_094	sts	5	sts_05_.c3d	static_01
LLJ_094	walk	2	walk_02_.c3d	static_01
LLJ_094	walk	3	walk_03_.c3d	static_01
LLJ_094	walk	4	walk_04_.c3d	static_01
LLJ_094	walk	5	walk_05_.c3d	static_01
LLJ_094	walk	9	walk_09_.c3d	static_01
LLJ_096	static	1	static_01_.c3d
LLJ_096	sts	2	sts_02_.c3d	static_01
LLJ_096	sts	3	sts_03_.c3d	static_01
LLJ_096	sts	4	sts_04_.c3d	static_01
LLJ_096	walk	3	walk_03_.c3d	static_01
LLJ_096	walk	4	walk_04_.c3d	static_01
LLJ_096	walk	5	walk_05_.c3d	static_01
LLJ_096	walk	6	walk_06_.c3d	static_01
LLJ_096	walk	7	walk_07_.c3d	static_01
LLJ_096	walk	12	walk_12_.c3d	static_01
LLJ_097	fast	1	fast_01_.c3d	static_01
LLJ_097	fast	3	fast_03_.c3d	static_01
LLJ_097	fast	6	fast_06_.c3d	static_01
LLJ_097	fast	8	fast_08_.c3d	static_01
LLJ_097	lunge	1	lunge_01_.c3d	static_01
LLJ_097	lunge	2	lunge_02_.c3d	static_01
LLJ_097	lunge	3	lunge_03_.c3d	static_01
LLJ_097	squat	1	squat_01_.c3d	static_01
LLJ_097	squat	2	squat_02_.c3d	static_01
LLJ_097	squat	3	squat_03_.c3d	static_01
LLJ_097	static	1	static_01_.c3d
LLJ_097	sts	1	sts_01_.c3d	static_01
LLJ_097	sts	2	sts_02_.c3d	static_01
LLJ_097	sts	3	sts_03_.c3d	static_01
LLJ_097	walk	1	walk_01_.c3d	static_01
LLJ_097	walk	2	walk_02_.c3d	static_01
LLJ_097	walk	3	walk_03_.c3d	static_01
LLJ_097	walk	6	walk_06_.c3d	static_01
LLJ_097	walk	7	walk_07_.c3d	static_01
LLJ_098	fast	3	fast_03_.c3d	static_02
LLJ_098	fast	5	fast_05_.c3d	static_02
LLJ_098	fast	7	fast_07_.c3d	static_02
LLJ_098	fast	8	fast_08_.c3d	static_02
LLJ_098	static	2	static_02_.c3d
LLJ_098	sts	1	sts_01_.c3d	static_02
LLJ_098	sts	2	sts_02_.c3d	static_02
LLJ_098	sts	3	sts_03_.c3d	static_02
LLJ_098	walk	5	walk_05_.c3d	static_02
LLJ_098	walk	7	walk_07_.c3d	static_02
LLJ_098	walk	8	walk_08_.c3d	static_02
LLJ_099	fast	1	fast_01_.c3d	static_01
LLJ_099	fast	2	fast_02_.c3d	static_01
LLJ_099	fast	6	fast_06_.c3d	static_01
LLJ_099	squat	1	squat_01_.c3d	static_02
LLJ_099	squat	2	squat_02_.c3d	static_02
LLJ_099	squat	3	squat_03_.c3d	static_02
LLJ_099	static	1	static_01_.c3d
LLJ_099	static	2	static_02_.c3d
LLJ_099	sts	1	sts_01_.c3d	static_01
LLJ_099	sts	2	sts_02_.c3d	static_01
LLJ_099	sts	3	sts_03_.c3d	static_01
LLJ_099	walk	5	walk_05_.c3d	static_01
LLJ_099	walk	6	walk_06_.c3d	static_01
LLJ_099	walk	7	walk_07_.c3d	static_01
LLJ_099	walk	8	walk_08_.c3d	static_01
LLJ_099	walk	10	walk_10_.c3d	static_01
LLJ_100	fast	2	fast_02_.c3d	static_01
LLJ_100	fast	4	fast_04_.c3d	static_01
LLJ_100	fast	6	fast_06_.c3d	static_01
LLJ_100	fast	8	fast_08_.c3d	static_01
LLJ_100	static	1	static_01_.c3d
LLJ_100	sts	1	sts_01_.c3d	static_01
LLJ_100	sts	2	sts_02_.c3d	static_01
LLJ_100	sts	5	sts_05_.c3d	static_01
LLJ_100	walk	3	walk_03_.c3d	static_01
LLJ_100	walk	4	walk_04_.c3d	static_01
LLJ_100	walk	6	walk_06_.c3d	static_01
LLJ_100	walk	8	walk_08_.c3d	static_01
LLJ_101	fast	1	fast_01_.c3d	static_01
LLJ_101	fast	5	fast_05_.c3d	static_01
LLJ_101	fast	9	fast_09_.c3d	static_01
LLJ_101	lunge	1	lunge_01_.c3d	static_01
LLJ_101	lunge	3	lunge_03_.c3d	static_01
LLJ_101	lunge	5	lunge_05_.c3d	static_01
LLJ_101	static	1	static_01_.c3d
LLJ_101	sts	1	sts_01_.c3d	static_01
LLJ_101	sts	2	sts_02_.c3d	static_01
LLJ_101	sts	4	sts_04_.c3d	static_01
LLJ_101	walk	1	walk_01_.c3d	static_01
LLJ_101	walk	2	walk_02_.c3d	static_01
LLJ_101	walk	5	walk_05_.c3d	static_01
LLJ_101	walk	6	walk_06_.c3d	static_01
LLJ_101	walk	7	walk_07_.c3d	static_01
LLJ_102	fast	2	fast_02_.c3d	static_01
LLJ_102	fast	3	fast_03_.c3d	static_01
LLJ_102	fast	4	fast_04_.c3d	static_01
LLJ_102	fast	5	fast_05_.c3d	static_01
LLJ_102	fast	6	fast_06_.c3d	static_01
LLJ_102	static	1	static_01_.c3d
LLJ_102	sts	1	sts_01_.c3d	static_01
LLJ_102	sts	2	sts_02_.c3d	static_01
LLJ_102	sts	5	sts_05_.c3d	static_01
LLJ_102	walk	8	walk_08_.c3d	static_01
LLJ_102	walk	9	walk_09_.c3d	static_01
LLJ_102	walk	10	walk_10_.c3d	static_01
LLJ_102	walk	11	walk_11_.c3d	static_01
LLJ_105	fast	2	fast_02_.c3d	static_02
LLJ_105	fast	6	fast_06_.c3d	static_02
LLJ_105	fast	10	fast_10_.c3d	static_02
LLJ_105	static	2	static_02_.c3d
LLJ_105	sts	1	sts_01_.c3d	static_02
LLJ_105	sts	2	sts_02_.c3d	static_02
LLJ_105	sts	3	sts_03_.c3d	static_02
LLJ_105	walk	2	walk_02_.c3d	static_02
LLJ_105	walk	3	walk_03_.c3d	static_02
LLJ_105	walk	5	walk_05_.c3d	static_02
LLJ_105	walk	8	walk_08_.c3d	static_02
LLJ_106	static	1	static_01_.c3d
LLJ_106	sts	1	sts_01_.c3d	static_01
LLJ_106	sts	3	sts_03_.c3d	static_01
LLJ_106	sts	4	sts_04_.c3d	static_01
LLJ_106	walk	9	walk_09_.c3d	static_01
LLJ_106	walk	11	walk_11_.c3d	static_01
LLJ_106	walk	13	walk_13_.c3d	static_01
LLJ_106	walk	14	walk_14_.c3d	static_01
LLJ_106	walk	15	walk_15_.c3d	static_01
LLJ_106	walk	16	walk_16_.c3d	static_01
LLJ_106	walk	17	walk_17_.c3d	static_01
LLJ_108	ascent	1	ascent_01_.c3d	static_03
LLJ_108	ascent	3	ascent_03_.c3d	static_03
LLJ_108	ascent	5	ascent_05_.c3d	static_03
LLJ_108	descent	1	descent_01_.c3d	static_03
LLJ_108	descent	3	descent_03_.c3d	static_03
LLJ_108	descent	4	descent_04_.c3d	static_03
LLJ_108	fast	3	fast_03_.c3d	static_01
LLJ_108	fast	5	fast_05_.c3d	static_01
LLJ_108	fast	6	fast_06_.c3d	static_01
LLJ_108	lunge	1	lunge_01_.c3d	static_02
LLJ_108	lunge	2	lunge_02_.c3d	static_02
LLJ_108	lunge	3	lunge_03_.c3d	static_02
LLJ_108	squat	1	squat_01_.c3d	static_02
LLJ_108	squat	2	squat_02_.c3d	static_02
LLJ_108	squat	3	squat_03_.c3d	static_02
LLJ_108	static	1	static_01_.c3d
LLJ_108	static	2	static_02_.c3d
LLJ_108	static	3	static_03_.c3d
LLJ_108	sts	1	sts_01_.c3d	static_02
LLJ_108	sts	2	sts_02_.c3d	static_02
LLJ_108	sts	3	sts_03_.c3d	static_02
LLJ_108	walk	2	walk_02_.c3d	static_01
LLJ_108	walk	3	walk_03_.c3d	static_01
LLJ_108	walk	4	walk_04_.c3d	static_01
LLJ_108	walk	10	walk_10_.c3d	static_01
LLJ_109	ascent	1	ascent_01_.c3d	static_03
LLJ_109	ascent	2	ascent_02_.c3d	static_03
LLJ_109	ascent	3	ascent_03_.c3d	static_03
LLJ_109	descent	1	descent_01_.c3d	static_03
LLJ_109	descent	2	descent_02_.c3d	static_03
LLJ_109	descent	3	descent_03_.c3d	static_03
LLJ_109	fast	2	fast_02_.c3d	static_02
LLJ_109	fast	3	fast_03_.c3d	static_02
LLJ_109	fast	4	fast_04_.c3d	static_02
LLJ_109	fast	7	fast_07_.c3d	static_02
LLJ_109	fast	8	fast_08_.c3d	static_02
LLJ_109	static	2	static_02_.c3d
LLJ_109	static	3	static_03_.c3d
LLJ_109	sts	2	sts_02_.c3d	static_02
LLJ_109	sts	3	sts_03_.c3d	static_02
LLJ_109	sts	4	sts_04_.c3d	static_02
LLJ_109	walk	3	walk_03_.c3d	static_02
LLJ_109	walk	4	walk_04_.c3d	static_02
LLJ_109	walk	5	walk_05_.c3d	static_02
LLJ_109	walk	6	walk_06_.c3d	static_02
LLJ_110	static	1	static_01_.c3d
LLJ_110	static	2	static_02_.c3d
LLJ_110	sts	1	sts_01_.c3d	static_02
LLJ_110	sts	2	sts_02_.c3d	static_02
LLJ_110	sts	3	sts_03_.c3d	static_02
LLJ_110	walk	1	walk_01_.c3d	static_01
LLJ_110	walk	3	walk_03_.c3d	static_01
LLJ_110	walk	4	walk_04_.c3d	static_01
LLJ_110	walk	6	walk_06_.c3d	static_02
LLJ_110	walk	10	walk_10_.c3d	static_02
LLJ_110	walk	15	walk_15_.c3d	static_02
LLJ_111	ascent	1	ascent_01_.c3d	static_03
LLJ_111	ascent	2	ascent_02_.c3d	static_03
LLJ_111	ascent	4	ascent_04_.c3d	static_03
LLJ_111	descent	1	descent_01_.c3d	static_03
LLJ_111	descent	5	descent_05_.c3d	static_03
LLJ_111	descent	6	descent_06_.c3d	static_03
LLJ_111	fast	2	fast_02_.c3d	static_01
LLJ_111	fast	3	fast_03_.c3d	static_01
LLJ_111	fast	6	fast_06_.c3d	static_01
LLJ_111	fast	7	fast_07_.c3d	static_01
LLJ_111	static	1	static_01_.c3d
LLJ_111	static	3	static_03_.c3d
LLJ_111	sts	1	sts_01_.c3d	static_01
LLJ_111	sts	2	sts_02_.c3d	static_01
LLJ_111	sts	3	sts_03_.c3d	static_01
LLJ_111	walk	3	walk_03_.c3d	static_01
LLJ_111	walk	4	walk_04_.c3d	static_01
LLJ_111	walk	8	walk_08_.c3d	static_01
LLJ_111	walk	9	walk_09_.c3d	static_01
LLJ_112	fast	3	fast_03_.c3d	static_01
LLJ_112	fast	6	fast_06_.c3d	static_01
LLJ_112	fast	9	fast_09_.c3d	static_01
LLJ_112	fast	14	fast_14_.c3d	static_01
LLJ_112	static	1	static_01_.c3d
LLJ_112	sts	1	sts_01_.c3d	static_01
LLJ_112	sts	2	sts_02_.c3d	static_01
LLJ_112	sts	3	sts_03_.c3d	static_01
LLJ_112	walk	1	walk_01_.c3d	static_01
LLJ_112	walk	2	walk_02_.c3d	static_01
LLJ_112	walk	5	walk_05_.c3d	static_01
LLJ_112	walk	8	walk_08_.c3d	static_01
LLJ_114	ascent	2	ascent_02_.c3d	static_02
LLJ_114	ascent	3	ascent_03_.c3d	static_02
LLJ_114	ascent	4	ascent_04_.c3d	static_02
LLJ_114	descent	2	descent_02_.c3d	static_02
LLJ_114	descent	3	descent_03_.c3d	static_02
LLJ_114	descent	4	descent_04_.c3d	static_02
LLJ_114	fast	2	fast_02_.c3d	static_01
LLJ_114	fast	4	fast_04_.c3d	static_01
LLJ_114	fast	6	fast_06_.c3d	static_01
LLJ_114	lunge	2	lunge_02_.c3d	static_01
LLJ_114	lunge	3	lunge_03_.c3d	static_01
LLJ_114	lunge	4	lunge_04_.c3d	static_01
LLJ_114	squat	1	squat_01_.c3d	static_01
LLJ_114	squat	2	squat_02_.c3d	static_01
LLJ_114	squat	3	squat_03_.c3d	static_01
LLJ_114	static	1	static_01_.c3d
LLJ_114	static	2	static_02_.c3d
LLJ_114	sts	1	sts_01_.c3d	static_01
LLJ_114	sts	2	sts_02_.c3d	static_01
LLJ_114	sts	3	sts_03_.c3d	static_01
LLJ_114	walk	5	walk_05_.c3d	static_01
LLJ_114	walk	7	walk_07_.c3d	static_01
LLJ_114	walk	10	walk_10_.c3d	static_01
LLJ_115	ascent	1	ascent_01_.c3d	static_03
LLJ_115	ascent	2	ascent_02_.c3d	static_03
LLJ_115	ascent	3	ascent_03_.c3d	static_03
LLJ_115	descent	1	descent_01_.c3d	static_03
LLJ_115	descent	2	descent_02_.c3d	static_03
LLJ_115	descent	3	descent_03_.c3d	static_03
LLJ_115	fast	1	fast_01_.c3d	static_02
LLJ_115	fast	3	fast_03_.c3d	static_02
LLJ_115	fast	4	fast_04_.c3d	static_02
LLJ_115	static	2	static_02_.c3d
LLJ_115	static	3	static_03_.c3d
LLJ_115	sts	1	sts_01_.c3d	static_02
LLJ_115	sts	2	sts_02_.c3d	static_02
LLJ_115	sts	3	sts_03_.c3d	static_02
LLJ_115	walk	2	walk_02_.c3d	static_02
LLJ_115	walk	8	walk_08_.c3d	static_02
LLJ_115	walk	10	walk_10_.c3d	static_02
LLJ_115	walk	12	walk_12_.c3d	static_02
LLJ_116	ascent	1	ascent_01_.c3d	static_02
LLJ_116	ascent	2	ascent_02_.c3d	static_02
LLJ_116	ascent	4	ascent_04_.c3d	static_02
LLJ_116	descent	1	descent_01_.c3d	static_02
LLJ_116	descent	2	descent_02_.c3d	static_02
LLJ_116	descent	6	descent_06_.c3d	static_02
LLJ_116	fast	2	fast_02_.c3d	static_01
LLJ_116	fast	8	fast_08_.c3d	static_01
LLJ_116	fast	9	fast_09_.c3d	static_01
LLJ_116	static	1	static_01_.c3d
LLJ_116	static	2	static_02_.c3d
LLJ_116	sts	1	sts_01_.c3d	static_01
LLJ_116	sts	2	sts_02_.c3d	static_01
LLJ_116	sts	3	sts_03_.c3d	static_01
LLJ_116	walk	4	walk_04_.c3d	static_01
LLJ_116	walk	6	walk_06_.c3d	static_01
LLJ_116	walk	7	walk_07_.c3d	static_01
LLJ_117	ascent	2	ascent_02_.c3d	static_02
LLJ_117	ascent	4	ascent_04_.c3d	static_02
LLJ_117	ascent	5	ascent_05_.c3d	static_02
LLJ_117	descent	3	descent_03_.c3d	static_02
LLJ_117	descent	4	descent_04_.c3d	static_02
LLJ_117	descent	5	descent_05_.c3d	static_02
LLJ_117	fast	3	fast_03_.c3d	static_01
LLJ_117	fast	6	fast_06_.c3d	static_01
LLJ_117	fast	7	fast_07_.c3d	static_01
LLJ_117	fast	8	fast_08_.c3d	static_01
LLJ_117	static	1	static_01_.c3d
LLJ_117	static	2	static_02_.c3d
LLJ_117	sts	1	sts_01_.c3d	static_01
LLJ_117	sts	2	sts_02_.c3d	static_01
LLJ_117	sts	4	sts_04_.c3d	static_01
LLJ_117	walk	6	walk_06_.c3d	static_01
LLJ_117	walk	8	walk_08_.c3d	static_01
LLJ_117	walk	12	walk_12_.c3d	static_01
LLJ_117	walk	14	walk_14_.c3d	static_01
LLJ_117	walk	15	walk_15_.c3d	static_01
LLJ_117	walk	16	walk_16_.c3d	static_01
LLJ_118	ascent	1	ascent_01_.c3d	static_02
LLJ_118	ascent	2	ascent_02_.c3d	static_02
LLJ_118	ascent	4	ascent_04_.c3d	static_02
LLJ_118	descent	3	descent_03_.c3d	static_02
LLJ_118	descent	4	descent_04_.c3d	static_02
LLJ_118	fast	3	fast_03_.c3d	static_02
LLJ_118	fast	7	fast_07_.c3d	static_01
LLJ_118	fast	8	fast_08_.c3d	static_01
LLJ_118	fast	9	fast_09_.c3d	static_01
LLJ_118	fast	10	fast_10_.c3d	static_01
LLJ_118	static	1	static_01_.c3d
LLJ_118	static	2	static_02_.c3d
LLJ_118	sts	1	sts_01_.c3d	static_01
LLJ_118	sts	2	sts_02_.c3d	static_01
LLJ_118	sts	3	sts_03_.c3d	static_01
LLJ_118	walk	2	walk_02_.c3d	static_01
LLJ_118	walk	4	walk_04_.c3d	static_01
LLJ_118	walk	5	walk_05_.c3d	static_01
LLJ_118	walk	8	walk_08_.c3d	static_01
LLJ_119	static	1	static_01_.c3d
LLJ_119	sts	2	sts_02_.c3d	static_01
LLJ_119	sts	3	sts_03_.c3d	static_01
LLJ_119	sts	4	sts_04_.c3d	static_01
LLJ_119	walk	1	walk_01_.c3d	static_01
LLJ_119	walk	4	walk_04_.c3d	static_01
LLJ_119	walk	6	walk_06_.c3d	static_01
LLJ_119	walk	7	walk_07_.c3d	static_01
LLJ_119	walk	8	walk_08_.c3d	static_01
LLJ_120	ascent	2	ascent_02_.c3d	static_03
LLJ_120	ascent	3	ascent_03_.c3d	static_03
LLJ_120	ascent	4	ascent_04_.c3d	static_03
LLJ_120	descent	2	descent_02_.c3d	static_03
LLJ_120	descent	3	descent_03_.c3d	static_03
LLJ_120	descent	4	descent_04_.c3d	static_03
LLJ_120	fast	4	fast_04_.c3d	static_01
LLJ_120	fast	5	fast_05_.c3d	static_01
LLJ_120	fast	6	fast_06_.c3d	static_01
LLJ_120	fast	7	fast_07_.c3d	static_01
LLJ_120	fast	12	fast_12_.c3d	static_01
LLJ_120	lunge	1	lunge_01_.c3d	static_01
LLJ_120	lunge	2	lunge_02_.c3d	static_01
LLJ_120	lunge	3	lunge_03_.c3d	static_01
LLJ_120	squat	1	squat_01_.c3d	static_01
LLJ_120	squat	2	squat_02_.c3d	static_01
LLJ_120	squat	3	squat_03_.c3d	static_01
LLJ_120	static	1	static_01_.c3d
LLJ_120	static	3	static_03_.c3d
LLJ_120	sts	1	sts_01_.c3d	static_01
LLJ_120	sts	2	sts_02_.c3d	static_01
LLJ_120	sts	3	sts_03_.c3d	static_01
LLJ_120	walk	5	walk_05_.c3d	static_01
LLJ_120	walk	6	walk_06_.c3d	static_01
LLJ_120	walk	8	walk_08_.c3d	static_01
LLJ_121	ascent	1	ascent_01_.c3d	static_04
LLJ_121	ascent	2	ascent_02_.c3d	static_04
LLJ_121	ascent	3	ascent_03_.c3d	static_04
LLJ_121	descent	1	descent_01_.c3d	static_04
LLJ_121	descent	2	descent_02_.c3d	static_04
LLJ_121	descent	3	descent_03_.c3d	static_04
LLJ_121	fast	4	fast_04_.c3d	static_02
LLJ_121	fast	7	fast_07_.c3d	static_02
LLJ_121	fast	8	fast_08_.c3d	static_02
LLJ_121	squat	1	squat_01_.c3d	static_03
LLJ_121	squat	2	squat_02_.c3d	static_03
LLJ_121	squat	3	squat_03_.c3d	static_03
LLJ_121	static	1	static_01_.c3d
LLJ_121	static	2	static_02_.c3d
LLJ_121	static	3	static_03_.c3d
LLJ_121	static	4	static_04_.c3d
LLJ_121	sts	2	sts_02_.c3d	static_03
LLJ_121	sts	3	sts_03_.c3d	static_03
LLJ_121	sts	4	sts_04_.c3d	static_03
LLJ_121	walk	3	walk_03_.c3d	static_01
LLJ_121	walk	5	walk_05_.c3d	static_01
LLJ_121	walk	9	walk_09_.c3d	static_01
LLJ_123	ascent	2	ascent_02_.c3d	static_02
LLJ_123	ascent	3	ascent_03_.c3d	static_02
LLJ_123	ascent	4	ascent_04_.c3d	static_02
LLJ_123	descent	2	descent_02_.c3d	static_02
LLJ_123	descent	3	descent_03_.c3d	static_02
LLJ_123	descent	4	descent_04_.c3d	static_02
LLJ_123	fast	3	fast_03_.c3d	static_01
LLJ_123	fast	4	fast_04_.c3d	static_01
LLJ_123	fast	6	fast_06_.c3d	static_01
LLJ_123	fast	7	fast_07_.c3d	static_01
LLJ_123	fast	8	fast_08_.c3d	static_01
LLJ_123	squat	1	squat_01_.c3d	static_01
LLJ_123	squat	2	squat_02_.c3d	static_01
LLJ_123	squat	3	squat_03_.c3d	static_01
LLJ_123	static	1	static_01_.c3d
LLJ_123	static	2	static_02_.c3d
LLJ_123	sts	1	sts_01_.c3d	static_01
LLJ_123	sts	2	sts_02_.c3d	static_01
LLJ_123	sts	3	sts_03_.c3d	static_01
LLJ_123	walk	6	walk_06_.c3d	static_01
LLJ_123	walk	9	walk_09_.c3d	static_01
LLJ_123	walk	10	walk_10_.c3d	static_01
LLJ_123	walk	11	walk_11_.c3d	static_01
LLJ_124	ascent	2	ascent_02_.c3d	static_02
LLJ_124	ascent	3	ascent_03_.c3d	static_02
LLJ_124	ascent	4	ascent_04_.c3d	static_02
LLJ_124	descent	2	descent_02_.c3d	static_02
LLJ_124	descent	5	descent_05_.c3d	static_02
LLJ_124	descent	6	descent_06_.c3d	static_02
LLJ_124	fast	5	fast_05_.c3d	static_01
LLJ_124	fast	6	fast_06_.c3d	static_01
LLJ_124	fast	8	fast_08_.c3d	static_01
LLJ_124	static	1	static_01_.c3d
LLJ_124	static	2	static_02_.c3d
LLJ_124	sts	2	sts_02_.c3d	static_01
LLJ_124	sts	3	sts_03_.c3d	static_01
LLJ_124	sts	4	sts_04_.c3d	static_01
LLJ_124	walk	6	walk_06_.c3d	static_01
LLJ_124	walk	7	walk_07_.c3d	static_01
LLJ_124	walk	9	walk_09_.c3d	static_01
LLJ_124	walk	10	walk_10_.c3d	static_01
LLJ_125	ascent	1	ascent_01_.c3d	static_02
LLJ_125	ascent	3	ascent_03_.c3d	static_02
LLJ_125	ascent	4	ascent_04_.c3d	static_02
LLJ_125	descent	1	descent_01_.c3d	static_02
LLJ_125	descent	2	descent_02_.c3d	static_02
LLJ_125	descent	4	descent_04_.c3d	static_02
LLJ_125	fast	3	fast_03_.c3d	static_01
LLJ_125	fast	4	fast_04_.c3d	static_01
LLJ_125	fast	6	fast_06_.c3d	static_01
LLJ_125	fast	7	fast_07_.c3d	static_01
LLJ_125	fast	8	fast_08_.c3d	static_01
LLJ_125	fast	9	fast_09_.c3d	static_01
LLJ_125	jog	1	jog_01_.c3d	static_01
LLJ_125	jog	2	jog_02_.c3d	static_01
LLJ_125	jog	4	jog_04_.c3d	static_01
LLJ_125	static	1	static_01_.c3d
LLJ_125	static	2	static_02_.c3d
LLJ_125	sts	1	sts_01_.c3d	static_01
LLJ_125	sts	2	sts_02_.c3d	static_01
LLJ_125	sts	3	sts_03_.c3d	static_01
LLJ_125	walk	4	walk_04_.c3d	static_01
LLJ_125	walk	8	walk_08_.c3d	static_01
LLJ_125	walk	12	walk_12_.c3d	static_01
LLJ_126	static	2	static_02_.c3d
LLJ_126	sts	2	sts_02_.c3d	static_02
LLJ_126	sts	3	sts_03_.c3d	static_02
LLJ_126	sts	4	sts_04_.c3d	static_02
LLJ_126	walk	7	walk_07_.c3d	static_02
LLJ_126	walk	8	walk_08_.c3d	static_02
LLJ_126	walk	9	walk_09_.c3d	static_02
LLJ_126	walk	12	walk_12_.c3d	static_02
LLJ_126	walk	14	walk_14_.c3d	static_02
LLJ_127	ascent	3	ascent_03_.c3d	static_03
LLJ_127	ascent	4	ascent_04_.c3d	static_03
LLJ_127	ascent	5	ascent_05_.c3d	static_03
LLJ_127	descent	2	descent_02_.c3d	static_03
LLJ_127	descent	3	descent_03_.c3d	static_03
LLJ_127	descent	4	descent_04_.c3d	static_03
LLJ_127	fast	2	fast_02_.c3d	static_02
LLJ_127	fast	5	fast_05_.c3d	static_02
LLJ_127	fast	7	fast_07_.c3d	static_02
LLJ_127	static	2	static_02_.c3d
LLJ_127	static	3	static_03_.c3d
LLJ_127	sts	1	sts_01_.c3d	static_02
LLJ_127	sts	2	sts_02_.c3d	static_02
LLJ_127	sts	3	sts_03_.c3d	static_02
LLJ_127	walk	4	walk_04_.c3d	static_02
LLJ_127	walk	5	walk_05_.c3d	static_02
LLJ_127	walk	6	walk_06_.c3d	static_02
LLJ_127	walk	11	walk_11_.c3d	static_02
LLJ_128	ascent	1	ascent_01_.c3d	static_02
LLJ_128	ascent	2	ascent_02_.c3d	static_02
LLJ_128	ascent	3	ascent_03_.c3d	static_02
LLJ_128	descent	1	descent_01_.c3d	static_02
LLJ_128	descent	2	descent_02_.c3d	static_02
LLJ_128	descent	4	descent_04_.c3d	static_02
LLJ_128	fast	1	fast_01_.c3d	static_02
LLJ_128	fast	7	fast_07_.c3d	static_01
LLJ_128	fast	8	fast_08_.c3d	static_01
LLJ_128	static	1	static_01_.c3d
LLJ_128	static	2	static_02_.c3d
LLJ_128	sts	2	sts_02_.c3d	static_01
LLJ_128	sts	3	sts_03_.c3d	static_01
LLJ_128	sts	4	sts_04_.c3d	static_01
LLJ_128	walk	1	walk_01_.c3d	static_01
LLJ_128	walk	3	walk_03_.c3d	static_01
LLJ_128	walk	5	walk_05_.c3d	static_01
LLJ_128	walk	6	walk_06_.c3d	static_01
LLJ_128	walk	7	walk_07_.c3d	static_01
LLJ_129	ascent	3	ascent_03_.c3d	static_02
LLJ_129	ascent	4	ascent_04_.c3d	static_02
LLJ_129	ascent	5	ascent_05_.c3d	static_02
LLJ_129	descent	3	descent_03_.c3d	static_02
LLJ_129	descent	4	descent_04_.c3d	static_02
LLJ_129	descent	5	descent_05_.c3d	static_02
LLJ_129	fast	4	fast_04_.c3d	static_01
LLJ_129	fast	5	fast_05_.c3d	static_01
LLJ_129	fast	6	fast_06_.c3d	static_01
LLJ_129	fast	7	fast_07_.c3d	static_01
LLJ_129	fast	8	fast_08_.c3d	static_01
LLJ_129	static	1	static_01_.c3d
LLJ_129	static	2	static_02_.c3d
LLJ_129	sts	1	sts_01_.c3d	static_01
LLJ_129	sts	2	sts_02_.c3d	static_01
LLJ_129	sts	3	sts_03_.c3d	static_01
LLJ_129	walk	2	walk_02_.c3d	static_01
LLJ_129	walk	4	walk_04_.c3d	static_01
LLJ_129	walk	5	walk_05_.c3d	static_01
LLJ_129	walk	6	walk_06_.c3d	static_01
LLJ_130	ascent	1	ascent_01_.c3d	static_04
LLJ_130	ascent	2	ascent_02_.c3d	static_04
LLJ_130	ascent	3	ascent_03_.c3d	static_04
LLJ_130	descent	2	descent_02_.c3d	static_04
LLJ_130	descent	3	descent_03_.c3d	static_04
LLJ_130	descent	4	descent_04_.c3d	static_04
LLJ_130	fast	1	fast_01_.c3d	static_02
LLJ_130	fast	4	fast_04_.c3d	static_02
LLJ_130	fast	7	fast_07_.c3d	static_02
LLJ_130	static	2	static_02_.c3d
LLJ_130	static	4	static_04_.c3d
LLJ_130	sts	1	sts_01_.c3d	static_02
LLJ_130	sts	2	sts_02_.c3d	static_02
LLJ_130	sts	3	sts_03_.c3d	static_02
LLJ_130	walk	2	walk_02_.c3d	static_02
LLJ_130	walk	4	walk_04_.c3d	static_02
LLJ_130	walk	6	walk_06_.c3d	static_02
LLJ_130	walk	7	walk_07_.c3d	static_02
LLJ_131	ascent	2	ascent_02_.c3d	static_02
LLJ_131	ascent	3	ascent_03_.c3d	static_02
LLJ_131	ascent	4	ascent_04_.c3d	static_02
LLJ_131	descent	2	descent_02_.c3d	static_02
LLJ_131	descent	3	descent_03_.c3d	static_02
LLJ_131	descent	4	descent_04_.c3d	static_02
LLJ_131	fast	6	fast_06_.c3d	static_01
LLJ_131	fast	7	fast_07_.c3d	static_01
LLJ_131	fast	8	fast_08_.c3d	static_01
LLJ_131	squat	2	squat_02_.c3d	static_01
LLJ_131	squat	3	squat_03_.c3d	static_01
LLJ_131	squat	4	squat_04_.c3d	static_01
LLJ_131	static	1	static_01_.c3d
LLJ_131	static	2	static_02_.c3d
LLJ_131	sts	1	sts_01_.c3d	static_01
LLJ_131	sts	2	sts_02_.c3d	static_01
LLJ_131	sts	3	sts_03_.c3d	static_01
LLJ_131	walk	2	walk_02_.c3d	static_01
LLJ_131	walk	4	walk_04_.c3d	static_01
LLJ_131	walk	5	walk_05_.c3d	static_01
LLJ_131	walk	6	walk_06_.c3d	static_01
LLJ_132	ascent	2	ascent_02_.c3d	static_02
LLJ_132	ascent	3	ascent_03_.c3d	static_02
LLJ_132	ascent	4	ascent_04_.c3d	static_02
LLJ_132	descent	2	descent_02_.c3d	static_02
LLJ_132	descent	3	descent_03_.c3d	static_02
LLJ_132	descent	4	descent_04_.c3d	static_02
LLJ_132	fast	2	fast_02_.c3d	static_01
LLJ_132	fast	5	fast_05_.c3d	static_01
LLJ_132	fast	7	fast_07_.c3d	static_01
LLJ_132	fast	10	fast_10_.c3d	static_01
LLJ_132	static	1	static_01_.c3d
LLJ_132	static	2	static_02_.c3d
LLJ_132	sts	1	sts_01_.c3d	static_01
LLJ_132	sts	2	sts_02_.c3d	static_01
LLJ_132	sts	3	sts_03_.c3d	static_01
LLJ_132	walk	3	walk_03_.c3d	static_01
LLJ_132	walk	4	walk_04_.c3d	static_01
LLJ_132	walk	5	walk_05_.c3d	static_01
LLJ_133	ascent	2	ascent_02_.c3d	static_04
LLJ_133	ascent	3	ascent_03_.c3d	static_04
LLJ_133	ascent	4	ascent_04_.c3d	static_04
LLJ_133	descent	2	descent_02_.c3d	static_04
LLJ_133	descent	3	descent_03_.c3d	static_04
LLJ_133	descent	4	descent_04_.c3d	static_04
LLJ_133	fast	3	fast_03_.c3d	static_03
LLJ_133	fast	5	fast_05_.c3d	static_03
LLJ_133	fast	6	fast_06_.c3d	static_03
LLJ_133	fast	7	fast_07_.c3d	static_03
LLJ_133	fast	8	fast_08_.c3d	static_03
LLJ_133	static	3	static_03_.c3d
LLJ_133	static	4	static_04_.c3d
LLJ_133	sts	1	sts_01_.c3d	static_03
LLJ_133	sts	2	sts_02_.c3d	static_03
LLJ_133	sts	3	sts_03_.c3d	static_03
LLJ_133	walk	14	walk_14_.c3d	static_03
LLJ_133	walk	15	walk_15_.c3d	static_03
LLJ_133	walk	17	walk_17_.c3d	static_03
LLJ_133	walk	19	walk_19_.c3d	static_03
LLJ_133	walk	20	walk_20_.c3d	static_03
LLJ_134	ascent	2	ascent_02_.c3d	static_05
LLJ_134	ascent	3	ascent_03_.c3d	static_05
LLJ_134	ascent	4	ascent_04_.c3d	static_05
LLJ_134	descent	1	descent_01_.c3d	static_05
LLJ_134	descent	2	descent_02_.c3d	static_05
LLJ_134	descent	4	descent_04_.c3d	static_05
LLJ_134	fast	1	fast_01_.c3d	static_02
LLJ_134	fast	2	fast_02_.c3d	static_02
LLJ_134	fast	3	fast_03_.c3d	static_02
LLJ_134	fast	5	fast_05_.c3d	static_02
LLJ_134	static	2	static_02_.c3d
LLJ_134	static	3	static_03_.c3d
LLJ_134	static	5	static_05_.c3d
LLJ_134	sts	2	sts_02_.c3d	static_02
LLJ_134	sts	3	sts_03_.c3d	static_02
LLJ_134	sts	4	sts_04_.c3d	static_02
LLJ_134	walk	3	walk_03_.c3d	static_02
LLJ_134	walk	4	walk_04_.c3d	static_02
LLJ_134	walk	14	walk_14_.c3d	static_02
LLJ_134	walk	17	walk_17_.c3d	static_02
LLJ_135	ascent	1	ascent_01_.c3d	static_02
LLJ_135	ascent	2	ascent_02_.c3d	static_02
LLJ_135	ascent	3	ascent_03_.c3d	static_02
LLJ_135	descent	1	descent_01_.c3d	static_02
LLJ_135	descent	2	descent_02_.c3d	static_02
LLJ_135	descent	3	descent_03_.c3d	static_02
LLJ_135	fast	4	fast_04_.c3d	static_01
LLJ_135	fast	9	fast_09_.c3d	static_01
LLJ_135	fast	10	fast_10_.c3d	static_01
LLJ_135	lunge	1	lunge_01_.c3d	static_01
LLJ_135	lunge	2	lunge_02_.c3d	static_01
LLJ_135	lunge	4	lunge_04_.c3d	static_01
LLJ_135	squat	1	squat_01_.c3d	static_01
LLJ_135	squat	2	squat_02_.c3d	static_01
LLJ_135	squat	3	squat_03_.c3d	static_01
LLJ_135	static	1	static_01_.c3d
LLJ_135	static	2	static_02_.c3d
LLJ_135	sts	2	sts_02_.c3d	static_01
LLJ_135	sts	3	sts_03_.c3d	static_01
LLJ_135	sts	4	sts_04_.c3d	static_01
LLJ_135	walk	5	walk_05_.c3d	static_01
LLJ_135	walk	6	walk_06_.c3d	static_01
LLJ_135	walk	7	walk_07_.c3d	static_01
LLJ_135	walk	8	walk_08_.c3d	static_01
LLJ_136	ascent	3	ascent_03_.c3d	static_03
LLJ_136	ascent	4	ascent_04_.c3d	static_03
LLJ_136	ascent	5	ascent_05_.c3d	static_03
LLJ_136	descent	2	descent_02_.c3d	static_03
LLJ_136	descent	3	descent_03_.c3d	static_03
LLJ_136	fast	2	fast_02_.c3d	static_02
LLJ_136	fast	3	fast_03_.c3d	static_02
LLJ_136	fast	4	fast_04_.c3d	static_02
LLJ_136	static	2	static_02_.c3d
LLJ_136	static	3	static_03_.c3d
LLJ_136	sts	3	sts_03_.c3d	static_02
LLJ_136	sts	4	sts_04_.c3d	static_02
LLJ_136	sts	5	sts_05_.c3d	static_02
LLJ_136	walk	10	walk_10_.c3d	static_02
LLJ_136	walk	12	walk_12_.c3d	static_02
LLJ_136	walk	14	walk_14_.c3d	static_02
LLJ_137	ascent	2	ascent_02_.c3d	static_03
LLJ_137	ascent	3	ascent_03_.c3d	static_03
LLJ_137	ascent	4	ascent_04_.c3d	static_03
LLJ_137	descent	2	descent_02_.c3d	static_03
LLJ_137	descent	3	descent_03_.c3d	static_03
LLJ_137	descent	4	descent_04_.c3d	static_03
LLJ_137	fast	2	fast_02_.c3d	static_01
LLJ_137	fast	3	fast_03_.c3d	static_01
LLJ_137	fast	5	fast_05_.c3d	static_01
LLJ_137	fast	6	fast_06_.c3d	static_01
LLJ_137	squat	1	squat_01_.c3d	static_01
LLJ_137	squat	2	squat_02_.c3d	static_01
LLJ_137	squat	3	squat_03_.c3d	static_01
LLJ_137	static	1	static_01_.c3d
LLJ_137	static	3	static_03_.c3d
LLJ_137	sts	1	sts_01_.c3d	static_01
LLJ_137	sts	2	sts_02_.c3d	static_01
LLJ_137	sts	3	sts_03_.c3d	static_01
LLJ_137	walk	4	walk_04_.c3d	static_01
LLJ_137	walk	5	walk_05_.c3d	static_01
LLJ_137	walk	6	walk_06_.c3d	static_01
LLJ_137	walk	8	walk_08_.c3d	static_01
LLJ_138	fast	4	fast_04_.c3d	static_01
LLJ_138	fast	5	fast_05_.c3d	static_01
LLJ_138	fast	7	fast_07_.c3d	static_01
LLJ_138	fast	10	fast_10_.c3d	static_01
LLJ_138	lunge	1	lunge_01_.c3d	static_01
LLJ_138	lunge	2	lunge_02_.c3d	static_01
LLJ_138	lunge	3	lunge_03_.c3d	static_01
LLJ_138	squat	1	squat_01_.c3d	static_01
LLJ_138	squat	2	squat_02_.c3d	static_01
LLJ_138	squat	3	squat_03_.c3d	static_01
LLJ_138	static	1	static_01_.c3d
LLJ_138	sts	1	sts_01_.c3d	static_01
LLJ_138	sts	2	sts_02_.c3d	static_01
LLJ_138	sts	3	sts_03_.c3d	static_01
LLJ_138	walk	2	walk_02_.c3d	static_01
LLJ_138	walk	4	walk_04_.c3d	static_01
LLJ_138	walk	9	walk_09_.c3d	static_01
LLJ_138	walk	10	walk_10_.c3d	static_01
LLJ_138	walk	11	walk_11_.c3d	static_01
LLJ_139	ascent	1	ascent_01_.c3d	static_02
LLJ_139	ascent	2	ascent_02_.c3d	static_02
LLJ_139	ascent	4	ascent_04_.c3d	static_02
LLJ_139	descent	1	descent_01_.c3d	static_02
LLJ_139	descent	3	descent_03_.c3d	static_02
LLJ_139	descent	4	descent_04_.c3d	static_02
LLJ_139	fast	2	fast_02_.c3d	static_01
LLJ_139	fast	4	fast_04_.c3d	static_01
LLJ_139	fast	5	fast_05_.c3d	static_01
LLJ_139	squat	1	squat_01_.c3d	static_01
LLJ_139	squat	2	squat_02_.c3d	static_01
LLJ_139	squat	3	squat_03_.c3d	static_01
LLJ_139	static	1	static_01_.c3d
LLJ_139	static	2	static_02_.c3d
LLJ_139	sts	1	sts_01_.c3d	static_01
LLJ_139	sts	2	sts_02_.c3d	static_01
LLJ_139	sts	3	sts_03_.c3d	static_01
LLJ_139	walk	4	walk_04_.c3d	static_01
LLJ_139	walk	5	walk_05_.c3d	static_01
LLJ_139	walk	7	walk_07_.c3d	static_01
LLJ_140	ascent	1	ascent_01_.c3d	static_02
LLJ_140	ascent	2	ascent_02_.c3d	static_02
LLJ_140	ascent	3	ascent_03_.c3d	static_02
LLJ_140	descent	1	descent_01_.c3d	static_02
LLJ_140	descent	2	descent_02_.c3d	static_02
LLJ_140	descent	3	descent_03_.c3d	static_02
LLJ_140	fast	3	fast_03_.c3d	static_01
LLJ_140	fast	4	fast_04_.c3d	static_01
LLJ_140	fast	5	fast_05_.c3d	static_01
LLJ_140	fast	7	fast_07_.c3d	static_01
LLJ_140	fast	8	fast_08_.c3d	static_01
LLJ_140	lunge	1	lunge_01_.c3d	static_01
LLJ_140	lunge	2	lunge_02_.c3d	static_01
LLJ_140	lunge	3	lunge_03_.c3d	static_01
LLJ_140	squat	1	squat_01_.c3d	static_01
LLJ_140	squat	2	squat_02_.c3d	static_01
LLJ_140	squat	3	squat_03_.c3d	static_01
LLJ_140	static	1	static_01_.c3d
LLJ_140	static	2	static_02_.c3d
LLJ_140	sts	2	sts_02_.c3d	static_01
LLJ_140	sts	3	sts_03_.c3d	static_01
LLJ_140	sts	4	sts_04_.c3d	static_01
LLJ_140	walk	2	walk_02_.c3d	static_01
LLJ_140	walk	4	walk_04_.c3d	static_01
LLJ_140	walk	6	walk_06_.c3d	static_01
LLJ_140	walk	7	walk_07_.c3d	static_01
LLJ_140	walk	8	walk_08_.c3d	static_01
LLJ_141	ascent	4	ascent_04_.c3d	static_02
LLJ_141	ascent	5	ascent_05_.c3d	static_02
LLJ_141	ascent	6	ascent_06_.c3d	static_02
LLJ_141	descent	4	descent_04_.c3d	static_02
LLJ_141	descent	5	descent_05_.c3d	static_02
LLJ_141	descent	6	descent_06_.c3d	static_02
LLJ_141	fast	2	fast_02_.c3d	static_01
LLJ_141	fast	5	fast_05_.c3d	static_01
LLJ_141	fast	7	fast_07_.c3d	static_01
LLJ_141	squat	1	squat_01_.c3d	static_01
LLJ_141	squat	2	squat_02_.c3d	static_01
LLJ_141	squat	3	squat_03_.c3d	static_01
LLJ_141	static	1	static_01_.c3d
LLJ_141	static	2	static_02_.c3d
LLJ_141	sts	1	sts_01_.c3d	static_01
LLJ_141	sts	2	sts_02_.c3d	static_01
LLJ_141	sts	3	sts_03_.c3d	static_01
LLJ_141	walk	3	walk_03_.c3d	static_01
LLJ_141	walk	7	walk_07_.c3d	static_01
LLJ_141	walk	8	walk_08_.c3d	static_01
LLJ_142	ascent	1	ascent_01_.c3d	static_02
LLJ_142	ascent	2	ascent_02_.c3d	static_02
LLJ_142	ascent	4	ascent_04_.c3d	static_02
LLJ_142	descent	1	descent_01_.c3d	static_02
LLJ_142	descent	2	descent_02_.c3d	static_02
LLJ_142	descent	6	descent_06_.c3d	static_02
LLJ_142	fast	2	fast_02_.c3d	static_01
LLJ_142	fast	4	fast_04_.c3d	static_01
LLJ_142	fast	9	fast_09_.c3d	static_01
LLJ_142	fast	11	fast_11_.c3d	static_01
LLJ_142	fast	13	fast_13_.c3d	static_01
[truncated: 173 more rows]
